# Supplementary material for: Helminth infection is associated with dampened cytokine responses to viral and bacterial stimulations in Tsimane forager-horticulturalists
Source: Evol Med Public Health. 2021 Oct 26;9(1):349–59. doi: 10.1093/emph/eoab035 (PMC8634526; doi:10.1093/emph/eoab035)
Supplement: eoab035_Supplementary_Data [file eoab035_supplementary_data.xls]

## Sheet: 1. Species correlation
	A. lumbricoides		E. histolytica		G. lamblia		H. nana		S. stercoralis		T. trichiura		Hookworm
	Coefficient	p-value	Coefficient	p-value	Coefficient	p-value	Coefficient	p-value	Coefficient	p-value	Coefficient	p-value	Coefficient	p-value
A. lumbricoides	1	NA	0.01	0.91	-0.09	0.24	-0.04	0.6	-0.13	0.09	0.23	0	-0.26	0
E. histolytica	0.01	0.91	1	NA	0.02	0.83	-0.02	0.78	-0.05	0.53	-0.07	0.37	-0.14	0.06
G. lamblia	-0.09	0.24	0.02	0.83	1	NA	-0.03	0.7	-0.11	0.16	-0.1	0.2	-0.08	0.29
H. nana	-0.04	0.6	-0.02	0.78	-0.03	0.7	1	NA	-0.03	0.7	-0.02	0.81	0.04	0.57
S. stercoralis	-0.13	0.09	-0.05	0.53	-0.11	0.16	-0.03	0.7	1	NA	-0.02	0.75	0.11	0.14
T. trichiura	0.23	0	-0.07	0.37	-0.1	0.2	-0.02	0.81	-0.02	0.75	1	NA	-0.09	0.25
Hookworm	-0.26	0	-0.14	0.06	-0.08	0.29	0.04	0.57	0.11	0.14	-0.09	0.25	1	NA

## Sheet: 2. Parasite prevalence
Parasite	Type	Total prevalence (n = 179)	Prevalence: women (n = 82)	Prevalence: men (n = 97)
Ascaris lumbricoides	Helminth (Nematode)	0.218	0.171	0.258
Entamoeba histolytica	Amoeba	0.0726	0.061	0.083
Giardia lamblia	Protozoan	0.1341	0.159	0.113
Hymenolepis nana	Helminth (Cestode)	0.0056	0.012	0
Strongyloides stercoralis	Helminth (Nematode)	0.1341	0.085	0.175
Trichuris trichiura	Helminth (Nematode)	0.0559	0.061	0.052
Hookworm	Helminth (Nematode)	0.7542	0.842	0.68

## Sheet: 3. Parasites_eosinophils
Model	Sex	Predictor.variables	Estimate	Std. Error	t value	Pr(>|t|)	AIC
1	F	Intercept	8.405	0.581	14.479	0	57.402
1	F	A. lumbricoides	-0.157	0.175	-0.897	0.375	57.402
1	F	S. stercoralis	0.123	0.272	0.452	0.654	57.402
1	F	Hookworm sp.	0.113	0.24	0.469	0.642	57.402
1	F	Age (continuous)	-0.017	0.01	-1.718	0.094	57.402
2	M	Intercept	8.054	0.289	27.836	0	64.096
2	M	A. lumbricoides	-0.042	0.135	-0.308	0.759	64.096
2	M	S. stercoralis	0.411	0.137	2.991	0.004	64.096
2	M	Hookworm sp.	-0.233	0.129	-1.81	0.076	64.096
2	M	Age (continuous)	-0.009	0.005	-1.794	0.079	64.096

## Sheet: 4. Female_by_parasite
Cytokine	Predictor.Variables	Estimate	Std_error	t_value	Pr(>|t|)	Media	Sex	AIC	Lower_CI	Upper_CI	type_1
TNF	A. lumbricoides	0.203	0.242	0.84	0.404	LPS	F	173.065	-0.271	0.678	Ambig
TNF	A. lumbricoides	-0.448	0.307	-1.461	0.149	H1N1	F	201.085	-1.049	0.153	Ambig
GM-CSF	A. lumbricoides	-0.571	0.39	-1.465	0.148	LPS	F	241.707	-1.335	0.193	Ambig
GM-CSF	A. lumbricoides	-2.082	0.652	-3.195	0.002	H1N1	F	335.661	-3.359	-0.805	Ambig
IL-13	A. lumbricoides	-0.449	0.294	-1.524	0.132	LPS	F	192.419	-1.026	0.128	Th2
IL-13	A. lumbricoides	-1.033	0.369	-2.801	0.007	H1N1	F	226.951	-1.757	-0.31	Th2
IL-12p70	A. lumbricoides	-0.667	0.471	-1.416	0.162	LPS	F	268.809	-1.589	0.256	Ambig
IL-12p70	A. lumbricoides	-0.367	0.452	-0.812	0.42	H1N1	F	255.37	-1.253	0.519	Ambig
IL-10	A. lumbricoides	0.067	0.546	0.122	0.903	LPS	F	290.077	-1.003	1.136	Ambig
IL-10	A. lumbricoides	-1.83	0.883	-2.073	0.042	H1N1	F	349.071	-3.56	-0.099	Ambig
IL-8	A. lumbricoides	-0.158	0.221	-0.716	0.477	LPS	F	152.038	-0.591	0.275	Ambig
IL-8	A. lumbricoides	-0.36	0.236	-1.524	0.132	H1N1	F	164.394	-0.822	0.103	Ambig
IL-7	A. lumbricoides	-1.561	0.514	-3.038	0.003	LPS	F	281.426	-2.568	-0.554	Ambig
IL-7	A. lumbricoides	-1.378	0.509	-2.707	0.009	H1N1	F	267.778	-2.376	-0.38	Ambig
IL-6	A. lumbricoides	-0.319	0.188	-1.699	0.094	LPS	F	136.411	-0.687	0.049	Ambig
IL-6	A. lumbricoides	-1.154	0.384	-3.003	0.004	H1N1	F	232.612	-1.907	-0.401	Ambig
IL-5	A. lumbricoides	-0.531	0.297	-1.787	0.079	LPS	F	202.691	-1.114	0.052	Th2
IL-5	A. lumbricoides	-0.187	0.235	-0.793	0.431	H1N1	F	164.003	-0.648	0.275	Th2
IL-4	A. lumbricoides	-0.456	0.285	-1.6	0.114	LPS	F	196.688	-1.016	0.103	Th2
IL-4	A. lumbricoides	-0.268	0.256	-1.045	0.3	H1N1	F	417.127	-0.77	0.235	Th2
IL-2	A. lumbricoides	-0.5	0.321	-1.558	0.124	LPS	F	213.504	-1.128	0.129	Ambig
IL-2	A. lumbricoides	-1.243	0.559	-2.221	0.03	H1N1	F	285.22	-2.339	-0.146	Ambig
IL-1	A. lumbricoides	0.053	0.23	0.228	0.82	LPS	F	165.879	-0.399	0.504	Ambig
IL-1	A. lumbricoides	-1.483	0.453	-3.276	0.002	H1N1	F	255.563	-2.37	-0.596	Ambig
IL-10	A. lumbricoides	0.067	0.546	0.122	0.903	LPS	F	290.077	-1.003	1.136	Ambig
IL-10	A. lumbricoides	-1.83	0.883	-2.073	0.042	H1N1	F	349.071	-3.56	-0.099	Ambig
IFN	A. lumbricoides	-1.544	0.611	-2.525	0.014	LPS	F	306.486	-2.743	-0.346	Ambig
IFN	A. lumbricoides	-0.729	0.49	-1.488	0.142	H1N1	F	266.725	-1.69	0.231	Ambig
Overall	A. lumbricoides	-0.638	0.099	-6.442	0	H1N1	F	NA	-0.832	-0.444	NA
Overall	A. lumbricoides	-0.298	0.081	-3.694	0	LPS	F	NA	-0.456	-0.14	NA
TNF	Age (continuous)	0.036	0.014	2.662	0.01	LPS	F	173.065	0.009	0.063	Ambig
TNF	Age (continuous)	0.043	0.017	2.531	0.014	H1N1	F	201.085	0.01	0.077	Ambig
GM-CSF	Age (continuous)	0.047	0.022	2.136	0.036	LPS	F	241.707	0.004	0.089	Ambig
GM-CSF	Age (continuous)	0.084	0.036	2.309	0.024	H1N1	F	335.661	0.013	0.155	Ambig
IL-13	Age (continuous)	0.019	0.017	1.146	0.256	LPS	F	192.419	-0.013	0.051	Th2
IL-13	Age (continuous)	0.043	0.021	2.084	0.041	H1N1	F	226.951	0.003	0.083	Th2
IL-12p70	Age (continuous)	0.046	0.026	1.742	0.086	LPS	F	268.809	-0.006	0.097	Ambig
IL-12p70	Age (continuous)	0.036	0.025	1.437	0.156	H1N1	F	255.37	-0.013	0.086	Ambig
IL-10	Age (continuous)	0.013	0.03	0.442	0.66	LPS	F	290.077	-0.046	0.073	Ambig
IL-10	Age (continuous)	0.071	0.049	1.435	0.156	H1N1	F	349.071	-0.026	0.167	Ambig
IL-8	Age (continuous)	0.008	0.012	0.679	0.5	LPS	F	152.038	-0.016	0.033	Ambig
IL-8	Age (continuous)	0.008	0.013	0.597	0.553	H1N1	F	164.394	-0.018	0.034	Ambig
IL-7	Age (continuous)	0.045	0.029	1.56	0.124	LPS	F	281.426	-0.011	0.101	Ambig
IL-7	Age (continuous)	0.049	0.028	1.719	0.091	H1N1	F	267.778	-0.007	0.105	Ambig
IL-6	Age (continuous)	-0.011	0.01	-1.022	0.311	LPS	F	136.411	-0.031	0.01	Ambig
IL-6	Age (continuous)	0.016	0.021	0.724	0.472	H1N1	F	232.612	-0.027	0.058	Ambig
IL-5	Age (continuous)	0.011	0.017	0.634	0.528	LPS	F	202.691	-0.022	0.043	Th2
IL-5	Age (continuous)	0.014	0.013	1.074	0.287	H1N1	F	164.003	-0.012	0.04	Th2
IL-4	Age (continuous)	0.031	0.016	1.947	0.056	LPS	F	196.688	0	0.062	Th2
IL-4	Age (continuous)	0.026	0.014	1.811	0.075	H1N1	F	417.127	-0.002	0.054	Th2
IL-2	Age (continuous)	0.029	0.018	1.596	0.115	LPS	F	213.504	-0.007	0.064	Ambig
IL-2	Age (continuous)	0.081	0.031	2.605	0.011	H1N1	F	285.22	0.02	0.143	Ambig
IL-1	Age (continuous)	0.008	0.013	0.658	0.513	LPS	F	165.879	-0.017	0.034	Ambig
IL-1	Age (continuous)	0.047	0.025	1.849	0.069	H1N1	F	255.563	-0.003	0.096	Ambig
IL-10	Age (continuous)	0.013	0.03	0.442	0.66	LPS	F	290.077	-0.046	0.073	Ambig
IL-10	Age (continuous)	0.071	0.049	1.435	0.156	H1N1	F	349.071	-0.026	0.167	Ambig
IFN	Age (continuous)	0.051	0.034	1.482	0.143	LPS	F	306.486	-0.016	0.118	Ambig
IFN	Age (continuous)	0.051	0.027	1.875	0.065	H1N1	F	266.725	-0.002	0.105	Ambig
TNF	BMI	0.028	0.029	0.952	0.345	LPS	F	173.065	-0.03	0.085	Ambig
TNF	BMI	0.017	0.037	0.442	0.66	H1N1	F	201.085	-0.057	0.09	Ambig
GM-CSF	BMI	-0.006	0.047	-0.118	0.906	LPS	F	241.707	-0.098	0.087	Ambig
GM-CSF	BMI	0.014	0.079	0.17	0.865	H1N1	F	335.661	-0.142	0.169	Ambig
IL-13	BMI	0.033	0.035	0.932	0.355	LPS	F	192.419	-0.036	0.101	Th2
IL-13	BMI	-0.029	0.045	-0.648	0.52	H1N1	F	226.951	-0.117	0.059	Th2
IL-12p70	BMI	0.035	0.057	0.615	0.541	LPS	F	268.809	-0.077	0.147	Ambig
IL-12p70	BMI	0.029	0.055	0.533	0.596	H1N1	F	255.37	-0.079	0.137	Ambig
IL-10	BMI	0.026	0.066	0.393	0.695	LPS	F	290.077	-0.104	0.156	Ambig
IL-10	BMI	0.017	0.108	0.162	0.872	H1N1	F	349.071	-0.193	0.228	Ambig
IL-8	BMI	0.007	0.026	0.272	0.786	LPS	F	152.038	-0.044	0.058	Ambig
IL-8	BMI	0.028	0.029	0.972	0.335	H1N1	F	164.394	-0.028	0.084	Ambig
IL-7	BMI	-0.011	0.062	-0.182	0.856	LPS	F	281.426	-0.133	0.111	Ambig
IL-7	BMI	-0.023	0.064	-0.356	0.723	H1N1	F	267.778	-0.149	0.103	Ambig
IL-6	BMI	0.014	0.023	0.617	0.539	LPS	F	136.411	-0.031	0.059	Ambig
IL-6	BMI	0.019	0.047	0.412	0.682	H1N1	F	232.612	-0.072	0.111	Ambig
IL-5	BMI	0.016	0.036	0.458	0.649	LPS	F	202.691	-0.054	0.087	Th2
IL-5	BMI	-0.046	0.029	-1.606	0.113	H1N1	F	164.003	-0.102	0.01	Th2
IL-4	BMI	-0.002	0.035	-0.063	0.95	LPS	F	196.688	-0.07	0.066	Th2
IL-4	BMI	-0.017	0.031	-0.543	0.589	H1N1	F	417.127	-0.078	0.044	Th2
IL-2	BMI	-0.009	0.039	-0.244	0.808	LPS	F	213.504	-0.086	0.067	Ambig
IL-2	BMI	-0.008	0.068	-0.124	0.902	H1N1	F	285.22	-0.142	0.125	Ambig
IL-1	BMI	0.005	0.028	0.17	0.865	LPS	F	165.879	-0.05	0.059	Ambig
IL-1	BMI	0.018	0.055	0.327	0.745	H1N1	F	255.563	-0.09	0.126	Ambig
IL-10	BMI	0.026	0.066	0.393	0.695	LPS	F	290.077	-0.104	0.156	Ambig
IL-10	BMI	0.017	0.108	0.162	0.872	H1N1	F	349.071	-0.193	0.228	Ambig
IFN	BMI	-0.066	0.074	-0.885	0.379	LPS	F	306.486	-0.211	0.08	Ambig
IFN	BMI	-0.011	0.06	-0.189	0.851	H1N1	F	266.725	-0.128	0.106	Ambig
TNF	Hookworm sp.	0.366	0.304	1.204	0.233	LPS	F	173.065	-0.23	0.961	Ambig
TNF	Hookworm sp.	-0.019	0.386	-0.049	0.961	H1N1	F	201.085	-0.775	0.737	Ambig
GM-CSF	Hookworm sp.	-0.726	0.489	-1.485	0.142	LPS	F	241.707	-1.686	0.233	Ambig
GM-CSF	Hookworm sp.	-0.932	0.82	-1.137	0.26	H1N1	F	335.661	-2.539	0.675	Ambig
IL-13	Hookworm sp.	0.263	0.367	0.717	0.476	LPS	F	192.419	-0.456	0.983	Th2
IL-13	Hookworm sp.	-0.074	0.464	-0.159	0.874	H1N1	F	226.951	-0.984	0.836	Th2
IL-12p70	Hookworm sp.	0.556	0.591	0.942	0.35	LPS	F	268.809	-0.601	1.714	Ambig
IL-12p70	Hookworm sp.	0.073	0.569	0.129	0.898	H1N1	F	255.37	-1.041	1.188	Ambig
IL-10	Hookworm sp.	0.074	0.685	0.108	0.915	LPS	F	290.077	-1.268	1.416	Ambig
IL-10	Hookworm sp.	-0.518	1.111	-0.467	0.642	H1N1	F	349.071	-2.695	1.659	Ambig
IL-8	Hookworm sp.	-0.202	0.275	-0.735	0.465	LPS	F	152.038	-0.742	0.337	Ambig
IL-8	Hookworm sp.	0.097	0.297	0.327	0.745	H1N1	F	164.394	-0.485	0.679	Ambig
IL-7	Hookworm sp.	0.069	0.645	0.106	0.916	LPS	F	281.426	-1.195	1.332	Ambig
IL-7	Hookworm sp.	-0.19	0.648	-0.293	0.77	H1N1	F	267.778	-1.46	1.08	Ambig
IL-6	Hookworm sp.	-0.047	0.236	-0.199	0.843	LPS	F	136.411	-0.509	0.415	Ambig
IL-6	Hookworm sp.	-0.151	0.483	-0.312	0.756	H1N1	F	232.612	-1.098	0.797	Ambig
IL-5	Hookworm sp.	0.419	0.373	1.123	0.266	LPS	F	202.691	-0.312	1.15	Th2
IL-5	Hookworm sp.	-0.009	0.296	-0.03	0.976	H1N1	F	164.003	-0.589	0.572	Th2
IL-4	Hookworm sp.	0.168	0.358	0.469	0.641	LPS	F	196.688	-0.534	0.869	Th2
IL-4	Hookworm sp.	-0.205	0.322	-0.637	0.527	H1N1	F	417.127	-0.837	0.427	Th2
IL-2	Hookworm sp.	0.258	0.402	0.642	0.523	LPS	F	213.504	-0.53	1.047	Ambig
IL-2	Hookworm sp.	0.215	0.704	0.305	0.761	H1N1	F	285.22	-1.165	1.595	Ambig
IL-1	Hookworm sp.	-0.029	0.289	-0.1	0.92	LPS	F	165.879	-0.595	0.537	Ambig
IL-1	Hookworm sp.	-0.377	0.569	-0.663	0.51	H1N1	F	255.563	-1.494	0.739	Ambig
IL-10	Hookworm sp.	0.074	0.685	0.108	0.915	LPS	F	290.077	-1.268	1.416	Ambig
IL-10	Hookworm sp.	-0.518	1.111	-0.467	0.642	H1N1	F	349.071	-2.695	1.659	Ambig
IFN	Hookworm sp.	0.186	0.767	0.242	0.809	LPS	F	306.486	-1.318	1.69	Ambig
IFN	Hookworm sp.	-0.237	0.617	-0.385	0.701	H1N1	F	266.725	-1.446	0.971	Ambig
Overall	Hookworm sp.	-0.092	0.125	-0.736	0.462	H1N1	F	NA	-0.336	0.153	NA
Overall	Hookworm sp.	0.075	0.101	0.74	0.459	LPS	F	NA	-0.123	0.273	NA
TNF	Intercept	2.133	1.208	1.765	0.082	LPS	F	173.065	-0.236	4.502	Ambig
TNF	Intercept	1.032	1.536	0.672	0.504	H1N1	F	201.085	-1.977	4.042	Ambig
GM-CSF	Intercept	-0.34	1.947	-0.175	0.862	LPS	F	241.707	-4.155	3.475	Ambig
GM-CSF	Intercept	-2.673	3.262	-0.819	0.416	H1N1	F	335.661	-9.067	3.721	Ambig
IL-13	Intercept	-1.488	1.441	-1.033	0.306	LPS	F	192.419	-4.312	1.335	Th2
IL-13	Intercept	-2.326	1.847	-1.259	0.213	H1N1	F	226.951	-5.947	1.294	Th2
IL-12p70	Intercept	-3.328	2.35	-1.417	0.161	LPS	F	268.809	-7.933	1.277	Ambig
IL-12p70	Intercept	-4.071	2.263	-1.799	0.077	H1N1	F	255.37	-8.507	0.364	Ambig
IL-10	Intercept	4.842	2.724	1.778	0.08	LPS	F	290.077	-0.496	10.18	Ambig
IL-10	Intercept	-0.15	4.419	-0.034	0.973	H1N1	F	349.071	-8.812	8.512	Ambig
IL-8	Intercept	7.136	1.08	6.61	0	LPS	F	152.038	5.02	9.252	Ambig
IL-8	Intercept	6.393	1.182	5.411	0	H1N1	F	164.394	4.077	8.709	Ambig
IL-7	Intercept	-1.01	2.565	-0.394	0.695	LPS	F	281.426	-6.037	4.017	Ambig
IL-7	Intercept	-0.821	2.615	-0.314	0.754	H1N1	F	267.778	-5.946	4.303	Ambig
IL-6	Intercept	7.96	0.937	8.496	0	LPS	F	136.411	6.124	9.796	Ambig
IL-6	Intercept	5.917	1.923	3.076	0.003	H1N1	F	232.612	2.147	9.687	Ambig
IL-5	Intercept	-1.245	1.485	-0.838	0.405	LPS	F	202.691	-4.154	1.665	Th2
IL-5	Intercept	-0.387	1.178	-0.328	0.744	H1N1	F	164.003	-2.696	1.922	Th2
IL-4	Intercept	0.348	1.424	0.244	0.808	LPS	F	196.688	-2.443	3.139	Th2
IL-4	Intercept	1.094	1.283	0.852	0.397	H1N1	F	417.127	-1.421	3.608	Th2
IL-2	Intercept	-2.204	1.6	-1.378	0.173	LPS	F	213.504	-5.341	0.932	Ambig
IL-2	Intercept	-5.106	2.801	-1.823	0.073	H1N1	F	285.22	-10.596	0.383	Ambig
IL-1	Intercept	5.413	1.15	4.709	0	LPS	F	165.879	3.16	7.667	Ambig
IL-1	Intercept	0.963	2.266	0.425	0.672	H1N1	F	255.563	-3.478	5.405	Ambig
IL-10	Intercept	4.842	2.724	1.778	0.08	LPS	F	290.077	-0.496	10.18	Ambig
IL-10	Intercept	-0.15	4.419	-0.034	0.973	H1N1	F	349.071	-8.812	8.512	Ambig
IFN	Intercept	0.497	3.052	0.163	0.871	LPS	F	306.486	-5.486	6.479	Ambig
IFN	Intercept	-1.561	2.454	-0.636	0.527	H1N1	F	266.725	-6.372	3.249	Ambig
TNF	Pregnant (Y/N)	0.324	0.351	0.922	0.36	LPS	F	173.065	-0.365	1.013	Ambig
TNF	Pregnant (Y/N)	-0.712	0.487	-1.462	0.149	H1N1	F	201.085	-1.667	0.243	Ambig
GM-CSF	Pregnant (Y/N)	-1.121	0.566	-1.981	0.052	LPS	F	241.707	-2.23	-0.012	Ambig
GM-CSF	Pregnant (Y/N)	-1.462	1.035	-1.413	0.163	H1N1	F	335.661	-3.49	0.566	Ambig
IL-13	Pregnant (Y/N)	-0.645	0.417	-1.547	0.127	LPS	F	192.419	-1.463	0.172	Th2
IL-13	Pregnant (Y/N)	-0.828	0.586	-1.413	0.162	H1N1	F	226.951	-1.977	0.32	Th2
IL-12p70	Pregnant (Y/N)	0.61	0.683	0.893	0.375	LPS	F	268.809	-0.729	1.949	Ambig
IL-12p70	Pregnant (Y/N)	-0.151	0.718	-0.21	0.834	H1N1	F	255.37	-1.558	1.256	Ambig
IL-10	Pregnant (Y/N)	-2.854	0.792	-3.604	0.001	LPS	F	290.077	-4.405	-1.302	Ambig
IL-10	Pregnant (Y/N)	-2.86	1.402	-2.04	0.046	H1N1	F	349.071	-5.607	-0.112	Ambig
IL-8	Pregnant (Y/N)	-1.128	0.313	-3.608	0.001	LPS	F	152.038	-1.74	-0.515	Ambig
IL-8	Pregnant (Y/N)	-1.064	0.375	-2.839	0.006	H1N1	F	164.394	-1.799	-0.33	Ambig
IL-7	Pregnant (Y/N)	0.221	0.746	0.296	0.768	LPS	F	281.426	-1.241	1.682	Ambig
IL-7	Pregnant (Y/N)	-0.32	0.806	-0.397	0.693	H1N1	F	267.778	-1.899	1.26	Ambig
IL-6	Pregnant (Y/N)	-0.531	0.272	-1.951	0.055	LPS	F	136.411	-1.065	0.002	Ambig
IL-6	Pregnant (Y/N)	-1.195	0.61	-1.959	0.055	H1N1	F	232.612	-2.391	0	Ambig
IL-5	Pregnant (Y/N)	-0.742	0.432	-1.719	0.09	LPS	F	202.691	-1.588	0.104	Th2
IL-5	Pregnant (Y/N)	-0.179	0.374	-0.478	0.634	H1N1	F	164.003	-0.911	0.554	Th2
IL-4	Pregnant (Y/N)	0.034	0.414	0.083	0.934	LPS	F	196.688	-0.777	0.846	Th2
IL-4	Pregnant (Y/N)	-0.296	0.407	-0.728	0.469	H1N1	F	417.127	-1.094	0.501	Th2
IL-2	Pregnant (Y/N)	0.017	0.465	0.037	0.971	LPS	F	213.504	-0.895	0.929	Ambig
IL-2	Pregnant (Y/N)	-0.117	0.888	-0.132	0.896	H1N1	F	285.22	-1.858	1.624	Ambig
IL-1	Pregnant (Y/N)	-0.291	0.334	-0.869	0.388	LPS	F	165.879	-0.946	0.364	Ambig
IL-1	Pregnant (Y/N)	-0.252	0.719	-0.35	0.727	H1N1	F	255.563	-1.661	1.157	Ambig
IL-10	Pregnant (Y/N)	-2.854	0.792	-3.604	0.001	LPS	F	290.077	-4.405	-1.302	Ambig
IL-10	Pregnant (Y/N)	-2.86	1.402	-2.04	0.046	H1N1	F	349.071	-5.607	-0.112	Ambig
IFN	Pregnant (Y/N)	-0.809	0.887	-0.912	0.365	LPS	F	306.486	-2.548	0.93	Ambig
IFN	Pregnant (Y/N)	-0.994	0.778	-1.277	0.206	H1N1	F	266.725	-2.52	0.531	Ambig
TNF	S. stercoralis	-0.375	0.339	-1.103	0.274	LPS	F	173.065	-1.04	0.291	Ambig
TNF	S. stercoralis	-0.002	0.436	-0.004	0.997	H1N1	F	201.085	-0.855	0.852	Ambig
GM-CSF	S. stercoralis	0.287	0.547	0.524	0.602	LPS	F	241.707	-0.785	1.359	Ambig
GM-CSF	S. stercoralis	0.241	0.925	0.26	0.796	H1N1	F	335.661	-1.573	2.054	Ambig
IL-13	S. stercoralis	0.191	0.404	0.473	0.638	LPS	F	192.419	-0.6	0.982	Th2
IL-13	S. stercoralis	0.61	0.524	1.164	0.249	H1N1	F	226.951	-0.417	1.637	Th2
IL-12p70	S. stercoralis	-0.229	0.66	-0.347	0.73	LPS	F	268.809	-1.523	1.065	Ambig
IL-12p70	S. stercoralis	0.334	0.642	0.52	0.605	H1N1	F	255.37	-0.924	1.592	Ambig
IL-10	S. stercoralis	0.148	0.765	0.194	0.847	LPS	F	290.077	-1.352	1.648	Ambig
IL-10	S. stercoralis	0.808	1.254	0.644	0.522	H1N1	F	349.071	-1.649	3.264	Ambig
IL-8	S. stercoralis	0.017	0.302	0.057	0.955	LPS	F	152.038	-0.576	0.61	Ambig
IL-8	S. stercoralis	-0.124	0.335	-0.371	0.712	H1N1	F	164.394	-0.781	0.533	Ambig
IL-7	S. stercoralis	-0.194	0.721	-0.27	0.788	LPS	F	281.426	-1.607	1.218	Ambig
IL-7	S. stercoralis	-0.068	0.722	-0.093	0.926	H1N1	F	267.778	-1.483	1.348	Ambig
IL-6	S. stercoralis	-0.053	0.263	-0.201	0.841	LPS	F	136.411	-0.569	0.463	Ambig
IL-6	S. stercoralis	0.12	0.546	0.22	0.826	H1N1	F	232.612	-0.949	1.19	Ambig
IL-5	S. stercoralis	0.384	0.417	0.921	0.36	LPS	F	202.691	-0.433	1.202	Th2
IL-5	S. stercoralis	0.315	0.334	0.942	0.35	H1N1	F	164.003	-0.34	0.97	Th2
IL-4	S. stercoralis	0.148	0.4	0.37	0.712	LPS	F	196.688	-0.636	0.932	Th2
IL-4	S. stercoralis	0.123	0.364	0.339	0.736	H1N1	F	417.127	-0.59	0.837	Th2
IL-2	S. stercoralis	0.521	0.45	1.159	0.251	LPS	F	213.504	-0.36	1.402	Ambig
IL-2	S. stercoralis	0.226	0.794	0.284	0.777	H1N1	F	285.22	-1.331	1.783	Ambig
IL-1	S. stercoralis	-0.079	0.323	-0.243	0.809	LPS	F	165.879	-0.712	0.554	Ambig
IL-1	S. stercoralis	-0.063	0.643	-0.098	0.922	H1N1	F	255.563	-1.323	1.197	Ambig
IL-10	S. stercoralis	0.148	0.765	0.194	0.847	LPS	F	290.077	-1.352	1.648	Ambig
IL-10	S. stercoralis	0.808	1.254	0.644	0.522	H1N1	F	349.071	-1.649	3.264	Ambig
IFN	S. stercoralis	0.257	0.857	0.3	0.765	LPS	F	306.486	-1.423	1.938	Ambig
IFN	S. stercoralis	-0.312	0.696	-0.448	0.656	H1N1	F	266.725	-1.676	1.052	Ambig
Overall	S. stercoralis	0.135	0.141	0.958	0.338	H1N1	F	NA	-0.141	0.411	NA
Overall	S. stercoralis	0.04	0.112	0.359	0.72	LPS	F	NA	-0.18	0.261	NA

## Sheet: 5. Female_eosinophil
Cytokine	Predictor.Variables	Estimate	Std_error	t_value	Pr(>|t|)	Media	Sex	AIC	Lower_CI	Upper_CI
TNF	Age (continuous)	0.016	0.024	0.657	0.516	LPS	F	106.842	-0.031	0.062
TNF	Age (continuous)	0.006	0.026	0.24	0.812	H1N1	F	107.408	-0.044	0.057
GM-CSF	Age (continuous)	0.015	0.03	0.494	0.625	LPS	F	126.056	-0.045	0.075
GM-CSF	Age (continuous)	0.02	0.055	0.36	0.721	H1N1	F	161.411	-0.087	0.127
IL-13	Age (continuous)	-0.018	0.034	-0.533	0.598	LPS	F	115.456	-0.086	0.049
IL-13	Age (continuous)	0.003	0.034	0.099	0.922	H1N1	F	127.12	-0.063	0.07
IL-12p70	Age (continuous)	-0.017	0.041	-0.423	0.675	LPS	F	148.669	-0.098	0.063
IL-12p70	Age (continuous)	0.011	0.021	0.523	0.605	H1N1	F	91.916	-0.03	0.052
IL-10	Age (continuous)	-0.019	0.046	-0.419	0.678	LPS	F	156.954	-0.109	0.07
IL-10	Age (continuous)	-0.005	0.07	-0.076	0.94	H1N1	F	179.065	-0.142	0.131
IL-8	Age (continuous)	-0.008	0.021	-0.372	0.713	LPS	F	78.786	-0.048	0.033
IL-8	Age (continuous)	-0.014	0.015	-0.912	0.369	H1N1	F	70.104	-0.044	0.016
IL-7	Age (continuous)	-0.038	0.038	-1.017	0.317	LPS	F	142.447	-0.112	0.036
IL-7	Age (continuous)	-0.039	0.035	-1.126	0.27	H1N1	F	122.808	-0.107	0.029
IL-6	Age (continuous)	-0.012	0.011	-1.103	0.278	LPS	F	45.318	-0.032	0.009
IL-6	Age (continuous)	-0.011	0.03	-0.367	0.716	H1N1	F	117.128	-0.069	0.047
IL-5	Age (continuous)	0	0.03	0	1	LPS	F	123.863	-0.058	0.058
IL-5	Age (continuous)	0.005	0.02	0.241	0.811	H1N1	F	89.253	-0.034	0.044
IL-4	Age (continuous)	-0.022	0.023	-0.97	0.339	LPS	F	105.186	-0.068	0.023
IL-4	Age (continuous)	-0.007	0.015	-0.49	0.628	H1N1	F	189.131	-0.037	0.022
IL-2	Age (continuous)	-0.018	0.017	-1.059	0.298	LPS	F	81.738	-0.051	0.015
IL-2	Age (continuous)	0.006	0.038	0.162	0.873	H1N1	F	136.222	-0.069	0.082
IL-1	Age (continuous)	0.007	0.018	0.395	0.695	LPS	F	85.198	-0.028	0.042
IL-1	Age (continuous)	0.021	0.036	0.589	0.56	H1N1	F	131.877	-0.05	0.092
IL-10	Age (continuous)	-0.019	0.046	-0.419	0.678	LPS	F	156.954	-0.109	0.07
IL-10	Age (continuous)	-0.005	0.07	-0.076	0.94	H1N1	F	179.065	-0.142	0.131
IFN	Age (continuous)	-0.005	0.042	-0.123	0.903	LPS	F	151.217	-0.088	0.078
IFN	Age (continuous)	0.002	0.033	0.047	0.963	H1N1	F	126.125	-0.064	0.067
TNF	BMI	0.032	0.052	0.616	0.543	LPS	F	106.842	-0.07	0.134
TNF	BMI	-0.07	0.056	-1.248	0.222	H1N1	F	107.408	-0.181	0.04
GM-CSF	BMI	-0.09	0.067	-1.34	0.19	LPS	F	126.056	-0.221	0.042
GM-CSF	BMI	-0.238	0.12	-1.993	0.055	H1N1	F	161.411	-0.473	-0.004
IL-13	BMI	-0.051	0.073	-0.701	0.489	LPS	F	115.456	-0.195	0.092
IL-13	BMI	-0.197	0.074	-2.656	0.013	H1N1	F	127.12	-0.343	-0.052
IL-12p70	BMI	-0.079	0.09	-0.871	0.391	LPS	F	148.669	-0.256	0.098
IL-12p70	BMI	-0.047	0.046	-1.022	0.315	H1N1	F	91.916	-0.136	0.043
IL-10	BMI	-0.048	0.101	-0.474	0.639	LPS	F	156.954	-0.245	0.15
IL-10	BMI	-0.28	0.153	-1.831	0.077	H1N1	F	179.065	-0.579	0.02
IL-8	BMI	-0.03	0.044	-0.686	0.498	LPS	F	78.786	-0.116	0.056
IL-8	BMI	-0.033	0.034	-0.995	0.328	H1N1	F	70.104	-0.099	0.032
IL-7	BMI	-0.242	0.083	-2.911	0.007	LPS	F	142.447	-0.405	-0.079
IL-7	BMI	-0.313	0.08	-3.897	0.001	H1N1	F	122.808	-0.47	-0.156
IL-6	BMI	-0.011	0.023	-0.456	0.651	LPS	F	45.318	-0.056	0.035
IL-6	BMI	-0.146	0.065	-2.254	0.032	H1N1	F	117.128	-0.272	-0.019
IL-5	BMI	-0.051	0.065	-0.786	0.438	LPS	F	123.863	-0.179	0.076
IL-5	BMI	-0.08	0.044	-1.83	0.077	H1N1	F	89.253	-0.166	0.006
IL-4	BMI	-0.121	0.051	-2.383	0.023	LPS	F	105.186	-0.221	-0.022
IL-4	BMI	-0.098	0.033	-2.94	0.006	H1N1	F	189.131	-0.163	-0.033
IL-2	BMI	-0.115	0.037	-3.062	0.004	LPS	F	81.738	-0.188	-0.041
IL-2	BMI	-0.26	0.084	-3.082	0.004	H1N1	F	136.222	-0.425	-0.095
IL-1	BMI	-0.008	0.039	-0.196	0.846	LPS	F	85.198	-0.084	0.069
IL-1	BMI	-0.206	0.079	-2.594	0.015	H1N1	F	131.877	-0.361	-0.05
IL-10	BMI	-0.048	0.101	-0.474	0.639	LPS	F	156.954	-0.245	0.15
IL-10	BMI	-0.28	0.153	-1.831	0.077	H1N1	F	179.065	-0.579	0.02
IFN	BMI	-0.31	0.093	-3.32	0.002	LPS	F	151.217	-0.493	-0.127
IFN	BMI	-0.165	0.073	-2.255	0.032	H1N1	F	126.125	-0.309	-0.022
TNF	Eosinophil count (log)	-0.168	0.481	-0.35	0.728	LPS	F	106.842	-1.111	0.774
TNF	Eosinophil count (log)	-0.177	0.523	-0.339	0.737	H1N1	F	107.408	-1.203	0.848
GM-CSF	Eosinophil count (log)	-1.912	0.619	-3.088	0.004	LPS	F	126.056	-3.125	-0.698
GM-CSF	Eosinophil count (log)	-1.774	1.108	-1.601	0.12	H1N1	F	161.411	-3.944	0.397
IL-13	Eosinophil count (log)	0.154	0.609	0.254	0.802	LPS	F	115.456	-1.04	1.348
IL-13	Eosinophil count (log)	-0.452	0.688	-0.657	0.516	H1N1	F	127.12	-1.8	0.896
IL-12p70	Eosinophil count (log)	-0.075	0.834	-0.09	0.929	LPS	F	148.669	-1.709	1.559
IL-12p70	Eosinophil count (log)	-0.235	0.422	-0.558	0.581	H1N1	F	91.916	-1.062	0.592
IL-10	Eosinophil count (log)	-1.629	0.93	-1.752	0.089	LPS	F	156.954	-3.451	0.193
IL-10	Eosinophil count (log)	-2.747	1.415	-1.941	0.062	H1N1	F	179.065	-5.521	0.027
IL-8	Eosinophil count (log)	-0.989	0.366	-2.7	0.011	LPS	F	78.786	-1.706	-0.271
IL-8	Eosinophil count (log)	-0.704	0.312	-2.259	0.031	H1N1	F	70.104	-1.315	-0.093
IL-7	Eosinophil count (log)	-2.845	0.768	-3.704	0.001	LPS	F	142.447	-4.351	-1.34
IL-7	Eosinophil count (log)	-2.797	0.683	-4.094	0	H1N1	F	122.808	-4.136	-1.458
IL-6	Eosinophil count (log)	-0.462	0.214	-2.158	0.039	LPS	F	45.318	-0.881	-0.042
IL-6	Eosinophil count (log)	-0.951	0.599	-1.588	0.123	H1N1	F	117.128	-2.125	0.222
IL-5	Eosinophil count (log)	0.209	0.602	0.348	0.73	LPS	F	123.863	-0.97	1.388
IL-5	Eosinophil count (log)	0.127	0.407	0.312	0.757	H1N1	F	89.253	-0.67	0.924
IL-4	Eosinophil count (log)	-1.388	0.47	-2.951	0.006	LPS	F	105.186	-2.311	-0.466
IL-4	Eosinophil count (log)	-0.688	0.308	-2.232	0.033	H1N1	F	189.131	-1.292	-0.084
IL-2	Eosinophil count (log)	-1.59	0.346	-4.601	0	LPS	F	81.738	-2.267	-0.913
IL-2	Eosinophil count (log)	-2.788	0.781	-3.571	0.001	H1N1	F	136.222	-4.318	-1.258
IL-1	Eosinophil count (log)	-0.483	0.362	-1.337	0.191	LPS	F	85.198	-1.192	0.225
IL-1	Eosinophil count (log)	-1.532	0.735	-2.085	0.046	H1N1	F	131.877	-2.972	-0.092
IL-10	Eosinophil count (log)	-1.629	0.93	-1.752	0.089	LPS	F	156.954	-3.451	0.193
IL-10	Eosinophil count (log)	-2.747	1.415	-1.941	0.062	H1N1	F	179.065	-5.521	0.027
IFN	Eosinophil count (log)	-3.15	0.862	-3.654	0.001	LPS	F	151.217	-4.84	-1.461
IFN	Eosinophil count (log)	-1.975	0.678	-2.912	0.007	H1N1	F	126.125	-3.305	-0.646
Overall	Eosinophil count (log)	-0.813	0.141	-5.786	0	H1N1	F	NA	-1.088	-0.538
Overall	Eosinophil count (log)	-0.846	0.12	-7.029	0	LPS	F	NA	-1.082	-0.61
TNF	Intercept	4.427	6.119	0.724	0.475	LPS	F	106.842	-7.565	16.419
TNF	Intercept	5.865	6.713	0.874	0.389	H1N1	F	107.408	-7.293	19.023
GM-CSF	Intercept	-0.186	7.878	-0.024	0.981	LPS	F	126.056	-15.628	15.256
GM-CSF	Intercept	12.964	14.213	0.912	0.369	H1N1	F	161.411	-14.893	40.821
IL-13	Intercept	9.293	8.983	1.035	0.309	LPS	F	115.456	-8.313	26.899
IL-13	Intercept	4.434	8.828	0.502	0.619	H1N1	F	127.12	-12.868	21.736
IL-12p70	Intercept	3.577	10.609	0.337	0.738	LPS	F	148.669	-17.216	24.37
IL-12p70	Intercept	-4.64	5.414	-0.857	0.398	H1N1	F	91.916	-15.251	5.971
IL-10	Intercept	8.034	11.831	0.679	0.502	LPS	F	156.954	-15.154	31.222
IL-10	Intercept	18.833	18.162	1.037	0.308	H1N1	F	179.065	-16.764	54.431
IL-8	Intercept	1.143	5.398	0.212	0.834	LPS	F	78.786	-9.436	11.723
IL-8	Intercept	5.79	3.999	1.448	0.158	H1N1	F	70.104	-2.048	13.627
IL-7	Intercept	0.316	9.775	0.032	0.974	LPS	F	142.447	-18.843	19.474
IL-7	Intercept	4.599	8.996	0.511	0.613	H1N1	F	122.808	-13.032	22.23
IL-6	Intercept	0.88	2.723	0.323	0.749	LPS	F	45.318	-4.457	6.217
IL-6	Intercept	8.004	7.684	1.042	0.306	H1N1	F	117.128	-7.056	23.065
IL-5	Intercept	4.867	7.654	0.636	0.529	LPS	F	123.863	-10.136	19.869
IL-5	Intercept	3.232	5.217	0.619	0.54	H1N1	F	89.253	-6.994	13.457
IL-4	Intercept	3.82	5.987	0.638	0.528	LPS	F	105.186	-7.914	15.554
IL-4	Intercept	2.969	3.956	0.751	0.459	H1N1	F	189.131	-4.784	10.722
IL-2	Intercept	-2.282	4.397	-0.519	0.607	LPS	F	81.738	-10.9	6.337
IL-2	Intercept	3.725	10.017	0.372	0.713	H1N1	F	136.222	-15.908	23.359
IL-1	Intercept	-0.701	4.602	-0.152	0.88	LPS	F	85.198	-9.721	8.32
IL-1	Intercept	4.358	9.431	0.462	0.647	H1N1	F	131.877	-14.126	22.842
IL-10	Intercept	8.034	11.831	0.679	0.502	LPS	F	156.954	-15.154	31.222
IL-10	Intercept	18.833	18.162	1.037	0.308	H1N1	F	179.065	-16.764	54.431
IFN	Intercept	3.211	10.97	0.293	0.772	LPS	F	151.217	-18.291	24.713
IFN	Intercept	1.423	8.706	0.163	0.871	H1N1	F	126.125	-15.642	18.487
TNF	Leukocyte count (log)	0.003	0.802	0.004	0.997	LPS	F	106.842	-1.568	1.574
TNF	Leukocyte count (log)	-0.013	0.877	-0.014	0.989	H1N1	F	107.408	-1.732	1.707
GM-CSF	Leukocyte count (log)	1.853	1.032	1.795	0.082	LPS	F	126.056	-0.17	3.876
GM-CSF	Leukocyte count (log)	0.538	1.857	0.29	0.774	H1N1	F	161.411	-3.102	4.178
IL-13	Leukocyte count (log)	-0.916	1.092	-0.839	0.408	LPS	F	115.456	-3.056	1.224
IL-13	Leukocyte count (log)	0.212	1.154	0.184	0.855	H1N1	F	127.12	-2.049	2.473
IL-12p70	Leukocyte count (log)	-0.109	1.39	-0.078	0.938	LPS	F	148.669	-2.833	2.616
IL-12p70	Leukocyte count (log)	0.564	0.707	0.798	0.431	H1N1	F	91.916	-0.822	1.951
IL-10	Leukocyte count (log)	1.397	1.55	0.901	0.374	LPS	F	156.954	-1.641	4.435
IL-10	Leukocyte count (log)	1.233	2.373	0.519	0.607	H1N1	F	179.065	-3.419	5.884
IL-8	Leukocyte count (log)	1.637	0.656	2.494	0.018	LPS	F	78.786	0.351	2.923
IL-8	Leukocyte count (log)	0.921	0.523	1.763	0.088	H1N1	F	70.104	-0.103	1.946
IL-7	Leukocyte count (log)	3.155	1.281	2.463	0.019	LPS	F	142.447	0.645	5.666
IL-7	Leukocyte count (log)	2.817	1.139	2.473	0.019	H1N1	F	122.808	0.584	5.049
IL-6	Leukocyte count (log)	1.223	0.357	3.426	0.002	LPS	F	45.318	0.523	1.922
IL-6	Leukocyte count (log)	1.063	1.004	1.059	0.298	H1N1	F	117.128	-0.905	3.031
IL-5	Leukocyte count (log)	-0.602	1.003	-0.601	0.552	LPS	F	123.863	-2.568	1.363
IL-5	Leukocyte count (log)	-0.386	0.682	-0.566	0.576	H1N1	F	89.253	-1.722	0.95
IL-4	Leukocyte count (log)	1.342	0.784	1.711	0.097	LPS	F	105.186	-0.195	2.88
IL-4	Leukocyte count (log)	0.713	0.517	1.38	0.178	H1N1	F	189.131	-0.3	1.726
IL-2	Leukocyte count (log)	1.831	0.576	3.178	0.003	LPS	F	81.738	0.702	2.961
IL-2	Leukocyte count (log)	2.337	1.309	1.785	0.084	H1N1	F	136.222	-0.229	4.902
IL-1	Leukocyte count (log)	1.102	0.603	1.828	0.077	LPS	F	85.198	-0.08	2.284
IL-1	Leukocyte count (log)	1.502	1.232	1.219	0.232	H1N1	F	131.877	-0.913	3.918
IL-10	Leukocyte count (log)	1.397	1.55	0.901	0.374	LPS	F	156.954	-1.641	4.435
IL-10	Leukocyte count (log)	1.233	2.373	0.519	0.607	H1N1	F	179.065	-3.419	5.884
IFN	Leukocyte count (log)	3.192	1.437	2.221	0.034	LPS	F	151.217	0.375	6.01
IFN	Leukocyte count (log)	1.873	1.138	1.647	0.11	H1N1	F	126.125	-0.357	4.103
TNF	Pregnant (Y/N)	0.215	0.516	0.418	0.679	LPS	F	106.842	-0.795	1.226
TNF	Pregnant (Y/N)	-0.871	0.634	-1.372	0.18	H1N1	F	107.408	-2.114	0.373
GM-CSF	Pregnant (Y/N)	-1.216	0.664	-1.832	0.076	LPS	F	126.056	-2.517	0.085
GM-CSF	Pregnant (Y/N)	-1.485	1.343	-1.106	0.278	H1N1	F	161.411	-4.118	1.147
IL-13	Pregnant (Y/N)	-0.561	0.645	-0.87	0.391	LPS	F	115.456	-1.825	0.703
IL-13	Pregnant (Y/N)	-0.681	0.834	-0.817	0.421	H1N1	F	127.12	-2.316	0.954
IL-12p70	Pregnant (Y/N)	0.485	0.894	0.542	0.591	LPS	F	148.669	-1.267	2.237
IL-12p70	Pregnant (Y/N)	-0.36	0.512	-0.705	0.486	H1N1	F	91.916	-1.363	0.642
IL-10	Pregnant (Y/N)	-3.601	0.997	-3.613	0.001	LPS	F	156.954	-5.555	-1.648
IL-10	Pregnant (Y/N)	-3.016	1.716	-1.757	0.089	H1N1	F	179.065	-6.38	0.348
IL-8	Pregnant (Y/N)	-1.519	0.388	-3.92	0	LPS	F	78.786	-2.279	-0.76
IL-8	Pregnant (Y/N)	-1.543	0.378	-4.085	0	H1N1	F	70.104	-2.284	-0.803
IL-7	Pregnant (Y/N)	0.516	0.824	0.627	0.535	LPS	F	142.447	-1.098	2.131
IL-7	Pregnant (Y/N)	-0.285	0.83	-0.344	0.734	H1N1	F	122.808	-1.913	1.342
IL-6	Pregnant (Y/N)	-0.807	0.229	-3.518	0.001	LPS	F	45.318	-1.257	-0.357
IL-6	Pregnant (Y/N)	-1.278	0.726	-1.761	0.088	H1N1	F	117.128	-2.702	0.145
IL-5	Pregnant (Y/N)	-0.186	0.645	-0.289	0.775	LPS	F	123.863	-1.45	1.078
IL-5	Pregnant (Y/N)	0.561	0.493	1.139	0.264	H1N1	F	89.253	-0.405	1.528
IL-4	Pregnant (Y/N)	0.11	0.504	0.218	0.829	LPS	F	105.186	-0.879	1.099
IL-4	Pregnant (Y/N)	-0.331	0.374	-0.887	0.382	H1N1	F	189.131	-1.064	0.401
IL-2	Pregnant (Y/N)	-0.399	0.371	-1.078	0.289	LPS	F	81.738	-1.126	0.327
IL-2	Pregnant (Y/N)	-1.062	0.947	-1.122	0.271	H1N1	F	136.222	-2.918	0.793
IL-1	Pregnant (Y/N)	-0.485	0.388	-1.251	0.22	LPS	F	85.198	-1.245	0.275
IL-1	Pregnant (Y/N)	-0.134	0.891	-0.151	0.881	H1N1	F	131.877	-1.881	1.612
IL-10	Pregnant (Y/N)	-3.601	0.997	-3.613	0.001	LPS	F	156.954	-5.555	-1.648
IL-10	Pregnant (Y/N)	-3.016	1.716	-1.757	0.089	H1N1	F	179.065	-6.38	0.348
IFN	Pregnant (Y/N)	-0.977	0.924	-1.057	0.298	LPS	F	151.217	-2.789	0.835
IFN	Pregnant (Y/N)	-1.618	0.823	-1.967	0.058	H1N1	F	126.125	-3.231	-0.006

## Sheet: 6. Male_by_parasite
Cytokine	Predictor.Variables	Estimate	Std. Error	t value	Pr(>|t|)	Media	Sex	AIC	Lower_CI	Upper_CI	type_1
TNF	A. lumbricoides	-0.318	0.243	-1.31	0.194	LPS	M	259.317	-0.793	0.158	Ambig
TNF	A. lumbricoides	0.104	0.189	0.55	0.584	H1N1	M	203.23	-0.266	0.473	Ambig
GM-CSF	A. lumbricoides	0.046	0.3	0.155	0.877	LPS	M	306.505	-0.541	0.634	Ambig
GM-CSF	A. lumbricoides	0.545	0.504	1.082	0.282	H1N1	M	380.23	-0.443	1.534	Ambig
IL-13	A. lumbricoides	-0.254	0.28	-0.907	0.367	LPS	M	282.562	-0.802	0.294	Th2
IL-13	A. lumbricoides	0.12	0.374	0.321	0.749	H1N1	M	326.559	-0.613	0.854	Th2
IL-12p70	A. lumbricoides	0.097	0.394	0.247	0.805	LPS	M	358.399	-0.675	0.87	Ambig
IL-12p70	A. lumbricoides	-0.419	0.376	-1.114	0.269	H1N1	M	327.304	-1.155	0.318	Ambig
IL-10	A. lumbricoides	-0.339	0.335	-1.011	0.315	LPS	M	327.707	-0.996	0.318	Ambig
IL-10	A. lumbricoides	-0.064	0.589	-0.108	0.914	H1N1	M	408.105	-1.218	1.09	Ambig
IL-8	A. lumbricoides	-0.029	0.158	-0.185	0.854	LPS	M	185.06	-0.339	0.281	Ambig
IL-8	A. lumbricoides	0.113	0.183	0.62	0.537	H1N1	M	197.361	-0.245	0.471	Ambig
IL-7	A. lumbricoides	-0.195	0.364	-0.537	0.593	LPS	M	323.329	-0.909	0.518	Ambig
IL-7	A. lumbricoides	0.043	0.424	0.1	0.92	H1N1	M	340.589	-0.788	0.873	Ambig
IL-6	A. lumbricoides	0.081	0.165	0.491	0.625	LPS	M	193.468	-0.243	0.406	Ambig
IL-6	A. lumbricoides	0.322	0.266	1.209	0.23	H1N1	M	265.266	-0.2	0.844	Ambig
IL-5	A. lumbricoides	-0.137	0.225	-0.607	0.546	LPS	M	252.106	-0.578	0.305	Th2
IL-5	A. lumbricoides	0.136	0.222	0.613	0.541	H1N1	M	232.398	-0.299	0.571	Th2
IL-4	A. lumbricoides	0.116	0.24	0.485	0.629	LPS	M	264.319	-0.354	0.587	Th2
IL-4	A. lumbricoides	0.301	0.271	1.11	0.27	H1N1	M	268.615	-0.23	0.833	Th2
IL-2	A. lumbricoides	0.071	0.246	0.289	0.773	LPS	M	268.641	-0.411	0.553	Ambig
IL-2	A. lumbricoides	-0.027	0.437	-0.062	0.951	H1N1	M	354.382	-0.883	0.829	Ambig
IL-1	A. lumbricoides	0.09	0.225	0.399	0.691	LPS	M	251.522	-0.35	0.53	Ambig
IL-1	A. lumbricoides	0.327	0.395	0.828	0.41	H1N1	M	336.38	-0.448	1.102	Ambig
IL-10	A. lumbricoides	-0.339	0.335	-1.011	0.315	LPS	M	327.707	-0.996	0.318	Ambig
IL-10	A. lumbricoides	-0.064	0.589	-0.108	0.914	H1N1	M	408.105	-1.218	1.09	Ambig
IFN	A. lumbricoides	-0.127	0.469	-0.272	0.787	LPS	M	391.291	-1.046	0.791	Ambig
IFN	A. lumbricoides	0.407	0.388	1.049	0.297	H1N1	M	333.059	-0.354	1.167	Ambig
Overall	A. lumbricoides	0.145	0.081	1.796	0.073	H1N1	M	NA	-0.013	0.303	Ambig
Overall	A. lumbricoides	-0.051	0.066	-0.763	0.445	LPS	M	NA	-0.181	0.079	Ambig
TNF	Age (continuous)	0.002	0.008	0.25	0.803	LPS	M	259.317	-0.014	0.019	Ambig
TNF	Age (continuous)	0.012	0.007	1.706	0.092	H1N1	M	203.23	-0.002	0.025	Ambig
GM-CSF	Age (continuous)	0.005	0.01	0.438	0.663	LPS	M	306.505	-0.016	0.025	Ambig
GM-CSF	Age (continuous)	0.023	0.018	1.279	0.204	H1N1	M	380.23	-0.012	0.059	Ambig
IL-13	Age (continuous)	0.009	0.01	0.907	0.367	LPS	M	282.562	-0.01	0.028	Th2
IL-13	Age (continuous)	0.026	0.014	1.893	0.062	H1N1	M	326.559	-0.001	0.052	Th2
IL-12p70	Age (continuous)	-0.023	0.014	-1.725	0.088	LPS	M	358.399	-0.05	0.003	Ambig
IL-12p70	Age (continuous)	0.003	0.014	0.249	0.804	H1N1	M	327.304	-0.023	0.03	Ambig
IL-10	Age (continuous)	0.009	0.012	0.763	0.447	LPS	M	327.707	-0.014	0.031	Ambig
IL-10	Age (continuous)	0.039	0.021	1.849	0.068	H1N1	M	408.105	-0.002	0.081	Ambig
IL-8	Age (continuous)	0.003	0.005	0.564	0.574	LPS	M	185.06	-0.008	0.014	Ambig
IL-8	Age (continuous)	0.002	0.007	0.356	0.723	H1N1	M	197.361	-0.011	0.015	Ambig
IL-7	Age (continuous)	0.03	0.013	2.306	0.024	LPS	M	323.329	0.004	0.055	Ambig
IL-7	Age (continuous)	0.028	0.015	1.876	0.064	H1N1	M	340.589	-0.001	0.057	Ambig
IL-6	Age (continuous)	-0.006	0.006	-1.091	0.278	LPS	M	193.468	-0.017	0.005	Ambig
IL-6	Age (continuous)	0.011	0.01	1.158	0.25	H1N1	M	265.266	-0.008	0.03	Ambig
IL-5	Age (continuous)	-0.011	0.008	-1.387	0.169	LPS	M	252.106	-0.026	0.004	Th2
IL-5	Age (continuous)	0.008	0.008	1.06	0.292	H1N1	M	232.398	-0.007	0.024	Th2
IL-4	Age (continuous)	0.008	0.008	0.98	0.33	LPS	M	264.319	-0.008	0.024	Th2
IL-4	Age (continuous)	0.006	0.01	0.615	0.541	H1N1	M	268.615	-0.013	0.025	Th2
IL-2	Age (continuous)	0.011	0.008	1.279	0.204	LPS	M	268.641	-0.006	0.027	Ambig
IL-2	Age (continuous)	0.024	0.016	1.518	0.133	H1N1	M	354.382	-0.007	0.055	Ambig
IL-1	Age (continuous)	-0.01	0.008	-1.256	0.212	LPS	M	251.522	-0.025	0.005	Ambig
IL-1	Age (continuous)	0.023	0.014	1.609	0.111	H1N1	M	336.38	-0.005	0.051	Ambig
IL-10	Age (continuous)	0.009	0.012	0.763	0.447	LPS	M	327.707	-0.014	0.031	Ambig
IL-10	Age (continuous)	0.039	0.021	1.849	0.068	H1N1	M	408.105	-0.002	0.081	Ambig
IFN	Age (continuous)	0.021	0.016	1.282	0.203	LPS	M	391.291	-0.011	0.052	Ambig
IFN	Age (continuous)	0.028	0.014	2.005	0.048	H1N1	M	333.059	0.001	0.056	Ambig
TNF	BMI	0.017	0.035	0.482	0.631	LPS	M	259.317	-0.052	0.086	Ambig
TNF	BMI	-0.085	0.028	-3.017	0.003	H1N1	M	203.23	-0.141	-0.03	Ambig
GM-CSF	BMI	-0.098	0.044	-2.229	0.028	LPS	M	306.505	-0.184	-0.012	Ambig
GM-CSF	BMI	-0.238	0.076	-3.145	0.002	H1N1	M	380.23	-0.386	-0.09	Ambig
IL-13	BMI	-0.038	0.041	-0.934	0.353	LPS	M	282.562	-0.118	0.042	Th2
IL-13	BMI	-0.165	0.056	-2.94	0.004	H1N1	M	326.559	-0.275	-0.055	Th2
IL-12p70	BMI	-0.078	0.058	-1.348	0.181	LPS	M	358.399	-0.191	0.035	Ambig
IL-12p70	BMI	-0.11	0.056	-1.945	0.055	H1N1	M	327.304	-0.22	0.001	Ambig
IL-10	BMI	-0.006	0.049	-0.112	0.911	LPS	M	327.707	-0.102	0.091	Ambig
IL-10	BMI	-0.2	0.088	-2.268	0.026	H1N1	M	408.105	-0.374	-0.027	Ambig
IL-8	BMI	-0.041	0.023	-1.751	0.083	LPS	M	185.06	-0.086	0.005	Ambig
IL-8	BMI	-0.067	0.027	-2.453	0.016	H1N1	M	197.361	-0.121	-0.014	Ambig
IL-7	BMI	-0.1	0.053	-1.893	0.062	LPS	M	323.329	-0.204	0.004	Ambig
IL-7	BMI	-0.119	0.062	-1.912	0.059	H1N1	M	340.589	-0.241	0.003	Ambig
IL-6	BMI	0.003	0.024	0.126	0.9	LPS	M	193.468	-0.045	0.051	Ambig
IL-6	BMI	-0.099	0.04	-2.481	0.015	H1N1	M	265.266	-0.177	-0.021	Ambig
IL-5	BMI	-0.029	0.033	-0.878	0.382	LPS	M	252.106	-0.094	0.036	Th2
IL-5	BMI	-0.074	0.033	-2.21	0.03	H1N1	M	232.398	-0.139	-0.008	Th2
IL-4	BMI	-0.064	0.035	-1.829	0.071	LPS	M	264.319	-0.134	0.005	Th2
IL-4	BMI	-0.073	0.041	-1.792	0.077	H1N1	M	268.615	-0.153	0.007	Th2
IL-2	BMI	-0.101	0.036	-2.805	0.006	LPS	M	268.641	-0.172	-0.03	Ambig
IL-2	BMI	-0.182	0.066	-2.778	0.007	H1N1	M	354.382	-0.311	-0.054	Ambig
IL-1	BMI	0.005	0.033	0.141	0.888	LPS	M	251.522	-0.06	0.069	Ambig
IL-1	BMI	-0.153	0.059	-2.574	0.012	H1N1	M	336.38	-0.269	-0.036	Ambig
IL-10	BMI	-0.006	0.049	-0.112	0.911	LPS	M	327.707	-0.102	0.091	Ambig
IL-10	BMI	-0.2	0.088	-2.268	0.026	H1N1	M	408.105	-0.374	-0.027	Ambig
IFN	BMI	-0.136	0.069	-1.97	0.052	LPS	M	391.291	-0.27	-0.001	Ambig
IFN	BMI	-0.092	0.058	-1.585	0.117	H1N1	M	333.059	-0.206	0.022	Ambig
TNF	Hookworm sp.	-0.03	0.221	-0.135	0.893	LPS	M	259.317	-0.463	0.404	Ambig
TNF	Hookworm sp.	-0.198	0.175	-1.132	0.261	H1N1	M	203.23	-0.54	0.145	Ambig
GM-CSF	Hookworm sp.	0.066	0.271	0.245	0.807	LPS	M	306.505	-0.464	0.597	Ambig
GM-CSF	Hookworm sp.	-0.184	0.467	-0.393	0.695	H1N1	M	380.23	-1.099	0.731	Ambig
IL-13	Hookworm sp.	-0.036	0.255	-0.142	0.887	LPS	M	282.562	-0.537	0.464	Th2
IL-13	Hookworm sp.	-0.1	0.346	-0.288	0.774	H1N1	M	326.559	-0.779	0.579	Th2
IL-12p70	Hookworm sp.	0.235	0.356	0.66	0.511	LPS	M	358.399	-0.463	0.932	Ambig
IL-12p70	Hookworm sp.	0.026	0.348	0.074	0.941	H1N1	M	327.304	-0.656	0.708	Ambig
IL-10	Hookworm sp.	-0.181	0.303	-0.597	0.552	LPS	M	327.707	-0.774	0.412	Ambig
IL-10	Hookworm sp.	-0.787	0.545	-1.444	0.152	H1N1	M	408.105	-1.855	0.281	Ambig
IL-8	Hookworm sp.	-0.113	0.143	-0.792	0.431	LPS	M	185.06	-0.393	0.167	Ambig
IL-8	Hookworm sp.	-0.163	0.169	-0.964	0.338	H1N1	M	197.361	-0.494	0.168	Ambig
IL-7	Hookworm sp.	-0.258	0.331	-0.777	0.439	LPS	M	323.329	-0.907	0.392	Ambig
IL-7	Hookworm sp.	-0.258	0.384	-0.671	0.504	H1N1	M	340.589	-1.011	0.495	Ambig
IL-6	Hookworm sp.	-0.052	0.149	-0.348	0.728	LPS	M	193.468	-0.345	0.241	Ambig
IL-6	Hookworm sp.	-0.117	0.246	-0.476	0.636	H1N1	M	265.266	-0.6	0.366	Ambig
IL-5	Hookworm sp.	0.267	0.203	1.315	0.192	LPS	M	252.106	-0.131	0.666	Th2
IL-5	Hookworm sp.	0.244	0.205	1.189	0.238	H1N1	M	232.398	-0.158	0.647	Th2
IL-4	Hookworm sp.	-0.162	0.217	-0.749	0.456	LPS	M	264.319	-0.587	0.263	Th2
IL-4	Hookworm sp.	-0.165	0.251	-0.658	0.513	H1N1	M	268.615	-0.657	0.327	Th2
IL-2	Hookworm sp.	-0.184	0.222	-0.829	0.409	LPS	M	268.641	-0.619	0.251	Ambig
IL-2	Hookworm sp.	-0.454	0.404	-1.122	0.265	H1N1	M	354.382	-1.246	0.339	Ambig
IL-1	Hookworm sp.	-0.185	0.203	-0.91	0.365	LPS	M	251.522	-0.582	0.213	Ambig
IL-1	Hookworm sp.	-0.408	0.366	-1.115	0.268	H1N1	M	336.38	-1.125	0.309	Ambig
IL-10	Hookworm sp.	-0.181	0.303	-0.597	0.552	LPS	M	327.707	-0.774	0.412	Ambig
IL-10	Hookworm sp.	-0.787	0.545	-1.444	0.152	H1N1	M	408.105	-1.855	0.281	Ambig
IFN	Hookworm sp.	-0.863	0.423	-2.04	0.044	LPS	M	391.291	-1.692	-0.034	Ambig
IFN	Hookworm sp.	-0.56	0.359	-1.56	0.123	H1N1	M	333.059	-1.264	0.144	Ambig
Overall	Hookworm sp.	-0.165	0.075	-2.207	0.027	H1N1	M	NA	-0.311	-0.018	Ambig
Overall	Hookworm sp.	-0.081	0.06	-1.355	0.175	LPS	M	NA	-0.199	0.036	Ambig
TNF	Intercept	4.51	0.977	4.618	0	LPS	M	259.317	2.596	6.424	Ambig
TNF	Intercept	5.192	0.805	6.447	0	H1N1	M	203.23	3.613	6.77	Ambig
GM-CSF	Intercept	3.07	1.212	2.533	0.013	LPS	M	306.505	0.695	5.446	Ambig
GM-CSF	Intercept	4.774	2.153	2.217	0.029	H1N1	M	380.23	0.554	8.993	Ambig
IL-13	Intercept	0.629	1.127	0.558	0.578	LPS	M	282.562	-1.58	2.837	Th2
IL-13	Intercept	1.509	1.598	0.945	0.348	H1N1	M	326.559	-1.622	4.641	Th2
IL-12p70	Intercept	2.863	1.593	1.798	0.076	LPS	M	358.399	-0.259	5.985	Ambig
IL-12p70	Intercept	1.114	1.604	0.695	0.489	H1N1	M	327.304	-2.03	4.259	Ambig
IL-10	Intercept	6.282	1.355	4.636	0	LPS	M	327.707	3.626	8.939	Ambig
IL-10	Intercept	6.921	2.513	2.754	0.007	H1N1	M	408.105	1.995	11.848	Ambig
IL-8	Intercept	8.372	0.64	13.088	0	LPS	M	185.06	7.118	9.626	Ambig
IL-8	Intercept	9.071	0.779	11.638	0	H1N1	M	197.361	7.544	10.599	Ambig
IL-7	Intercept	2.003	1.471	1.361	0.177	LPS	M	323.329	-0.881	4.886	Ambig
IL-7	Intercept	2.264	1.77	1.279	0.204	H1N1	M	340.589	-1.206	5.734	Ambig
IL-6	Intercept	7.964	0.669	11.911	0	LPS	M	193.468	6.653	9.274	Ambig
IL-6	Intercept	8.864	1.137	7.799	0	H1N1	M	265.266	6.637	11.092	Ambig
IL-5	Intercept	0.818	0.91	0.898	0.371	LPS	M	252.106	-0.967	2.602	Th2
IL-5	Intercept	0.148	0.947	0.157	0.876	H1N1	M	232.398	-1.708	2.004	Th2
IL-4	Intercept	3.016	0.971	3.106	0.003	LPS	M	264.319	1.113	4.918	Th2
IL-4	Intercept	3.064	1.158	2.646	0.01	H1N1	M	268.615	0.794	5.334	Th2
IL-2	Intercept	0.946	0.993	0.952	0.344	LPS	M	268.641	-1.001	2.892	Ambig
IL-2	Intercept	1.953	1.865	1.047	0.298	H1N1	M	354.382	-1.702	5.608	Ambig
IL-1	Intercept	6.55	0.908	7.217	0	LPS	M	251.522	4.771	8.329	Ambig
IL-1	Intercept	5.863	1.687	3.475	0.001	H1N1	M	336.38	2.556	9.171	Ambig
IL-10	Intercept	6.282	1.355	4.636	0	LPS	M	327.707	3.626	8.939	Ambig
IL-10	Intercept	6.921	2.513	2.754	0.007	H1N1	M	408.105	1.995	11.848	Ambig
IFN	Intercept	4.051	1.894	2.139	0.035	LPS	M	391.291	0.339	7.763	Ambig
IFN	Intercept	1.484	1.657	0.896	0.373	H1N1	M	333.059	-1.763	4.73	Ambig
TNF	S. stercoralis	-0.066	0.264	-0.249	0.804	LPS	M	259.317	-0.584	0.452	Ambig
TNF	S. stercoralis	-0.214	0.208	-1.028	0.307	H1N1	M	203.23	-0.623	0.194	Ambig
GM-CSF	S. stercoralis	-0.519	0.328	-1.579	0.118	LPS	M	306.505	-1.163	0.125	Ambig
GM-CSF	S. stercoralis	-0.433	0.557	-0.777	0.439	H1N1	M	380.23	-1.525	0.659	Ambig
IL-13	S. stercoralis	-0.009	0.305	-0.031	0.976	LPS	M	282.562	-0.608	0.589	Th2
IL-13	S. stercoralis	0.034	0.414	0.083	0.934	H1N1	M	326.559	-0.776	0.845	Th2
IL-12p70	S. stercoralis	0.256	0.432	0.593	0.555	LPS	M	358.399	-0.59	1.102	Ambig
IL-12p70	S. stercoralis	-0.29	0.415	-0.699	0.486	H1N1	M	327.304	-1.104	0.524	Ambig
IL-10	S. stercoralis	-0.295	0.367	-0.803	0.424	LPS	M	327.707	-1.015	0.425	Ambig
IL-10	S. stercoralis	-0.394	0.651	-0.606	0.546	H1N1	M	408.105	-1.669	0.881	Ambig
IL-8	S. stercoralis	-0.142	0.173	-0.822	0.413	LPS	M	185.06	-0.482	0.197	Ambig
IL-8	S. stercoralis	-0.131	0.202	-0.651	0.517	H1N1	M	197.361	-0.527	0.264	Ambig
IL-7	S. stercoralis	-0.496	0.406	-1.221	0.225	LPS	M	323.329	-1.293	0.3	Ambig
IL-7	S. stercoralis	-0.67	0.471	-1.422	0.159	H1N1	M	340.589	-1.594	0.254	Ambig
IL-6	S. stercoralis	-0.077	0.181	-0.423	0.673	LPS	M	193.468	-0.432	0.278	Ambig
IL-6	S. stercoralis	-0.065	0.294	-0.222	0.825	H1N1	M	265.266	-0.642	0.511	Ambig
IL-5	S. stercoralis	-0.065	0.247	-0.264	0.792	LPS	M	252.106	-0.549	0.418	Th2
IL-5	S. stercoralis	0.053	0.245	0.217	0.829	H1N1	M	232.398	-0.427	0.534	Th2
IL-4	S. stercoralis	-0.106	0.263	-0.401	0.689	LPS	M	264.319	-0.621	0.41	Th2
IL-4	S. stercoralis	0.184	0.3	0.613	0.542	H1N1	M	268.615	-0.404	0.771	Th2
IL-2	S. stercoralis	0.238	0.269	0.886	0.378	LPS	M	268.641	-0.289	0.766	Ambig
IL-2	S. stercoralis	-0.142	0.483	-0.294	0.769	H1N1	M	354.382	-1.088	0.804	Ambig
IL-1	S. stercoralis	-0.115	0.246	-0.47	0.64	LPS	M	251.522	-0.598	0.367	Ambig
IL-1	S. stercoralis	-0.093	0.437	-0.214	0.831	H1N1	M	336.38	-0.949	0.763	Ambig
IL-10	S. stercoralis	-0.295	0.367	-0.803	0.424	LPS	M	327.707	-1.015	0.425	Ambig
IL-10	S. stercoralis	-0.394	0.651	-0.606	0.546	H1N1	M	408.105	-1.669	0.881	Ambig
IFN	S. stercoralis	0.04	0.513	0.079	0.937	LPS	M	391.291	-0.966	1.046	Ambig
IFN	S. stercoralis	-0.286	0.429	-0.666	0.507	H1N1	M	333.059	-1.126	0.555	Ambig
Overall	S. stercoralis	-0.13	0.089	-1.46	0.144	H1N1	M	NA	-0.305	0.045	Ambig
Overall	S. stercoralis	-0.106	0.073	-1.455	0.146	LPS	M	NA	-0.248	0.037	Ambig

## Sheet: 7. Male_eosinophil
Cytokine	Predictor.Variables	Estimate	Std. Error	t value	Pr(>|t|)	Media	Sex	AIC	Lower_CI	Upper_CI	type_1
TNF	Age (continuous)	0.013	0.009	1.447	0.154	LPS	M	123.165	-0.005	0.03
TNF	Age (continuous)	0.011	0.009	1.166	0.249	H1N1	M	117.177	-0.007	0.029
GM-CSF	Age (continuous)	-0.009	0.014	-0.684	0.497	LPS	M	180.06	-0.037	0.018
GM-CSF	Age (continuous)	0.008	0.026	0.321	0.749	H1N1	M	222.054	-0.042	0.058
IL-13	Age (continuous)	0.017	0.013	1.383	0.173	LPS	M	157.939	-0.007	0.042
IL-13	Age (continuous)	0.033	0.02	1.612	0.114	H1N1	M	197.769	-0.007	0.072
IL-12p70	Age (continuous)	-0.031	0.02	-1.575	0.122	LPS	M	220.443	-0.071	0.008
IL-12p70	Age (continuous)	-0.001	0.019	-0.041	0.967	H1N1	M	191.158	-0.038	0.036
IL-10	Age (continuous)	0.017	0.01	1.614	0.113	LPS	M	149.241	-0.004	0.037
IL-10	Age (continuous)	0.026	0.03	0.862	0.393	H1N1	M	239.869	-0.033	0.086
IL-8	Age (continuous)	-0.002	0.007	-0.229	0.82	LPS	M	104.669	-0.015	0.012
IL-8	Age (continuous)	-0.001	0.008	-0.143	0.887	H1N1	M	105.597	-0.017	0.015
IL-7	Age (continuous)	0.034	0.018	1.897	0.064	LPS	M	180.396	-0.001	0.07
IL-7	Age (continuous)	0.032	0.02	1.565	0.125	H1N1	M	198.118	-0.008	0.071
IL-6	Age (continuous)	-0.004	0.007	-0.632	0.53	LPS	M	103.661	-0.018	0.009
IL-6	Age (continuous)	0.012	0.014	0.877	0.385	H1N1	M	157.868	-0.015	0.039
IL-5	Age (continuous)	-0.012	0.011	-1.149	0.256	LPS	M	152.112	-0.033	0.009
IL-5	Age (continuous)	0.006	0.012	0.499	0.62	H1N1	M	147.624	-0.018	0.03
IL-4	Age (continuous)	0.012	0.01	1.115	0.27	LPS	M	148.719	-0.009	0.032
IL-4	Age (continuous)	0.016	0.014	1.111	0.272	H1N1	M	161.611	-0.012	0.043
IL-2	Age (continuous)	0.024	0.011	2.217	0.031	LPS	M	151.463	0.003	0.045
IL-2	Age (continuous)	0.034	0.02	1.687	0.098	H1N1	M	198.154	-0.006	0.074
IL-1	Age (continuous)	-0.001	0.01	-0.102	0.919	LPS	M	143.916	-0.021	0.018
IL-1	Age (continuous)	0.027	0.02	1.358	0.181	H1N1	M	196.972	-0.012	0.066
IL-10	Age (continuous)	0.017	0.01	1.614	0.113	LPS	M	149.241	-0.004	0.037
IL-10	Age (continuous)	0.026	0.03	0.862	0.393	H1N1	M	239.869	-0.033	0.086
IFN	Age (continuous)	0.016	0.021	0.772	0.444	LPS	M	226.581	-0.025	0.058
IFN	Age (continuous)	0.028	0.019	1.417	0.163	H1N1	M	194.292	-0.011	0.066
TNF	BMI	0.024	0.037	0.637	0.527	LPS	M	123.165	-0.049	0.096
TNF	BMI	-0.073	0.037	-1.968	0.055	H1N1	M	117.177	-0.147	0
GM-CSF	BMI	-0.191	0.059	-3.216	0.002	LPS	M	180.06	-0.307	-0.074
GM-CSF	BMI	-0.311	0.104	-2.983	0.005	H1N1	M	222.054	-0.516	-0.107
IL-13	BMI	-0.143	0.053	-2.694	0.01	LPS	M	157.939	-0.247	-0.039
IL-13	BMI	-0.254	0.082	-3.095	0.003	H1N1	M	197.769	-0.416	-0.093
IL-12p70	BMI	-0.12	0.086	-1.402	0.167	LPS	M	220.443	-0.288	0.048
IL-12p70	BMI	-0.123	0.077	-1.601	0.116	H1N1	M	191.158	-0.274	0.028
IL-10	BMI	-0.061	0.045	-1.362	0.179	LPS	M	149.241	-0.149	0.027
IL-10	BMI	-0.299	0.124	-2.407	0.02	H1N1	M	239.869	-0.542	-0.055
IL-8	BMI	-0.089	0.03	-2.963	0.005	LPS	M	104.669	-0.147	-0.03
IL-8	BMI	-0.094	0.033	-2.825	0.007	H1N1	M	105.597	-0.159	-0.029
IL-7	BMI	-0.203	0.07	-2.886	0.006	LPS	M	180.396	-0.341	-0.065
IL-7	BMI	-0.168	0.082	-2.041	0.047	H1N1	M	198.118	-0.33	-0.007
IL-6	BMI	-0.014	0.03	-0.483	0.631	LPS	M	103.661	-0.072	0.044
IL-6	BMI	-0.109	0.056	-1.963	0.056	H1N1	M	157.868	-0.218	0
IL-5	BMI	-0.09	0.046	-1.96	0.056	LPS	M	152.112	-0.18	0
IL-5	BMI	-0.077	0.05	-1.529	0.133	H1N1	M	147.624	-0.175	0.022
IL-4	BMI	-0.137	0.045	-3.078	0.003	LPS	M	148.719	-0.225	-0.05
IL-4	BMI	-0.097	0.058	-1.686	0.099	H1N1	M	161.611	-0.21	0.016
IL-2	BMI	-0.15	0.046	-3.29	0.002	LPS	M	151.463	-0.24	-0.061
IL-2	BMI	-0.289	0.083	-3.497	0.001	H1N1	M	198.154	-0.45	-0.127
IL-1	BMI	-0.007	0.043	-0.161	0.872	LPS	M	143.916	-0.091	0.077
IL-1	BMI	-0.189	0.082	-2.313	0.025	H1N1	M	196.972	-0.349	-0.029
IL-10	BMI	-0.061	0.045	-1.362	0.179	LPS	M	149.241	-0.149	0.027
IL-10	BMI	-0.299	0.124	-2.407	0.02	H1N1	M	239.869	-0.542	-0.055
IFN	BMI	-0.241	0.091	-2.659	0.01	LPS	M	226.581	-0.418	-0.063
IFN	BMI	-0.138	0.079	-1.732	0.09	H1N1	M	194.292	-0.293	0.018
TNF	Eosinophil count (log)	0.221	0.302	0.733	0.467	LPS	M	123.165	-0.37	0.813
TNF	Eosinophil count (log)	-0.18	0.344	-0.523	0.604	H1N1	M	117.177	-0.854	0.494
GM-CSF	Eosinophil count (log)	-0.819	0.477	-1.719	0.092	LPS	M	180.06	-1.754	0.115
GM-CSF	Eosinophil count (log)	-1.804	0.961	-1.877	0.067	H1N1	M	222.054	-3.689	0.08
IL-13	Eosinophil count (log)	-0.053	0.433	-0.121	0.904	LPS	M	157.939	-0.902	0.797
IL-13	Eosinophil count (log)	-0.645	0.758	-0.851	0.399	H1N1	M	197.769	-2.13	0.841
IL-12p70	Eosinophil count (log)	-0.476	0.688	-0.691	0.493	LPS	M	220.443	-1.824	0.873
IL-12p70	Eosinophil count (log)	-0.517	0.71	-0.728	0.47	H1N1	M	191.158	-1.909	0.875
IL-10	Eosinophil count (log)	-0.116	0.36	-0.322	0.749	LPS	M	149.241	-0.822	0.59
IL-10	Eosinophil count (log)	-0.66	1.145	-0.576	0.567	H1N1	M	239.869	-2.904	1.584
IL-8	Eosinophil count (log)	-0.666	0.24	-2.773	0.008	LPS	M	104.669	-1.137	-0.195
IL-8	Eosinophil count (log)	-0.589	0.307	-1.92	0.061	H1N1	M	105.597	-1.191	0.012
IL-7	Eosinophil count (log)	-1.345	0.602	-2.232	0.031	LPS	M	180.396	-2.526	-0.164
IL-7	Eosinophil count (log)	-1.512	0.76	-1.988	0.053	H1N1	M	198.118	-3.002	-0.022
IL-6	Eosinophil count (log)	-0.621	0.238	-2.608	0.012	LPS	M	103.661	-1.087	-0.154
IL-6	Eosinophil count (log)	-0.671	0.512	-1.309	0.197	H1N1	M	157.868	-1.675	0.334
IL-5	Eosinophil count (log)	0.01	0.37	0.027	0.979	LPS	M	152.112	-0.715	0.735
IL-5	Eosinophil count (log)	0.226	0.463	0.488	0.628	H1N1	M	147.624	-0.682	1.134
IL-4	Eosinophil count (log)	-0.559	0.359	-1.558	0.125	LPS	M	148.719	-1.261	0.144
IL-4	Eosinophil count (log)	-0.676	0.532	-1.272	0.21	H1N1	M	161.611	-1.718	0.366
IL-2	Eosinophil count (log)	-0.465	0.368	-1.265	0.212	LPS	M	151.463	-1.186	0.255
IL-2	Eosinophil count (log)	-2.063	0.761	-2.712	0.009	H1N1	M	198.154	-3.554	-0.572
IL-1	Eosinophil count (log)	-0.747	0.343	-2.177	0.034	LPS	M	143.916	-1.42	-0.074
IL-1	Eosinophil count (log)	-1.078	0.752	-1.434	0.158	H1N1	M	196.972	-2.551	0.396
IL-10	Eosinophil count (log)	-0.116	0.36	-0.322	0.749	LPS	M	149.241	-0.822	0.59
IL-10	Eosinophil count (log)	-0.66	1.145	-0.576	0.567	H1N1	M	239.869	-2.904	1.584
IFN	Eosinophil count (log)	-1.901	0.728	-2.612	0.012	LPS	M	226.581	-3.327	-0.475
IFN	Eosinophil count (log)	-1.706	0.732	-2.33	0.024	H1N1	M	194.292	-3.142	-0.271
Overall	Eosinophil count (log)	-0.63	0.15	-4.204	0	H1N1	M	NA	-0.924	-0.336
Overall	Eosinophil count (log)	-0.442	0.096	-4.613	0	LPS	M	NA	-0.63	-0.254
TNF	Intercept	0.308	3.903	0.079	0.937	LPS	M	123.165	-7.342	7.958
TNF	Intercept	8.579	4.235	2.026	0.049	H1N1	M	117.177	0.278	16.88
GM-CSF	Intercept	11.471	6.224	1.843	0.071	LPS	M	180.06	-0.728	23.67
GM-CSF	Intercept	16.496	11.842	1.393	0.17	H1N1	M	222.054	-6.715	39.706
IL-13	Intercept	2.046	5.57	0.367	0.715	LPS	M	157.939	-8.871	12.964
IL-13	Intercept	8.727	9.333	0.935	0.355	H1N1	M	197.769	-9.567	27.02
IL-12p70	Intercept	4.696	8.985	0.523	0.604	LPS	M	220.443	-12.914	22.306
IL-12p70	Intercept	-10.68	8.748	-1.221	0.228	H1N1	M	191.158	-27.825	6.466
IL-10	Intercept	15.292	4.703	3.252	0.002	LPS	M	149.241	6.074	24.51
IL-10	Intercept	30.168	14.102	2.139	0.038	H1N1	M	239.869	2.528	57.808
IL-8	Intercept	8.698	3.136	2.773	0.008	LPS	M	104.669	2.551	14.845
IL-8	Intercept	9.108	3.781	2.409	0.02	H1N1	M	105.597	1.698	16.519
IL-7	Intercept	6.822	7.817	0.873	0.387	LPS	M	180.396	-8.5	22.144
IL-7	Intercept	9.847	9.365	1.051	0.299	H1N1	M	198.118	-8.509	28.203
IL-6	Intercept	3.214	3.108	1.034	0.306	LPS	M	103.661	-2.877	9.305
IL-6	Intercept	12.613	6.312	1.998	0.052	H1N1	M	157.868	0.242	24.984
IL-5	Intercept	12.063	4.827	2.499	0.016	LPS	M	152.112	2.601	21.525
IL-5	Intercept	5.662	5.709	0.992	0.326	H1N1	M	147.624	-5.527	16.851
IL-4	Intercept	6.801	4.681	1.453	0.153	LPS	M	148.719	-2.374	15.975
IL-4	Intercept	9.417	6.548	1.438	0.157	H1N1	M	161.611	-3.416	22.25
IL-2	Intercept	-4.931	4.799	-1.027	0.309	LPS	M	151.463	-14.337	4.475
IL-2	Intercept	0.873	9.369	0.093	0.926	H1N1	M	198.154	-17.49	19.235
IL-1	Intercept	-0.299	4.481	-0.067	0.947	LPS	M	143.916	-9.082	8.483
IL-1	Intercept	12.266	9.261	1.325	0.192	H1N1	M	196.972	-5.885	30.417
IL-10	Intercept	15.292	4.703	3.252	0.002	LPS	M	149.241	6.074	24.51
IL-10	Intercept	30.168	14.102	2.139	0.038	H1N1	M	239.869	2.528	57.808
IFN	Intercept	2.18	9.5	0.229	0.819	LPS	M	226.581	-16.44	20.8
IFN	Intercept	3.021	9.02	0.335	0.739	H1N1	M	194.292	-14.659	20.701
TNF	Leukocyte count (log)	0.21	0.533	0.394	0.695	LPS	M	123.165	-0.834	1.254
TNF	Leukocyte count (log)	-0.281	0.598	-0.47	0.641	H1N1	M	117.177	-1.453	0.891
GM-CSF	Leukocyte count (log)	0.045	0.835	0.054	0.957	LPS	M	180.06	-1.592	1.682
GM-CSF	Leukocyte count (log)	0.408	1.672	0.244	0.808	H1N1	M	222.054	-2.869	3.685
IL-13	Leukocyte count (log)	0.102	0.763	0.134	0.894	LPS	M	157.939	-1.394	1.598
IL-13	Leukocyte count (log)	-0.101	1.318	-0.076	0.939	H1N1	M	197.769	-2.683	2.482
IL-12p70	Leukocyte count (log)	0.359	1.206	0.297	0.767	LPS	M	220.443	-2.004	2.722
IL-12p70	Leukocyte count (log)	1.756	1.235	1.422	0.162	H1N1	M	191.158	-0.665	4.176
IL-10	Leukocyte count (log)	-0.811	0.631	-1.284	0.205	LPS	M	149.241	-2.048	0.426
IL-10	Leukocyte count (log)	-1.816	1.991	-0.912	0.367	H1N1	M	239.869	-5.718	2.087
IL-8	Leukocyte count (log)	0.651	0.421	1.548	0.128	LPS	M	104.669	-0.173	1.476
IL-8	Leukocyte count (log)	0.552	0.534	1.033	0.307	H1N1	M	105.597	-0.495	1.598
IL-7	Leukocyte count (log)	0.73	1.085	0.672	0.505	LPS	M	180.396	-1.397	2.856
IL-7	Leukocyte count (log)	0.424	1.322	0.32	0.75	H1N1	M	198.118	-2.168	3.015
IL-6	Leukocyte count (log)	1.071	0.417	2.568	0.013	LPS	M	103.661	0.253	1.888
IL-6	Leukocyte count (log)	0.141	0.891	0.158	0.875	H1N1	M	157.868	-1.605	1.888
IL-5	Leukocyte count (log)	-1.076	0.648	-1.662	0.103	LPS	M	152.112	-2.346	0.193
IL-5	Leukocyte count (log)	-0.753	0.806	-0.935	0.355	H1N1	M	147.624	-2.333	0.826
IL-4	Leukocyte count (log)	0.169	0.628	0.268	0.789	LPS	M	148.719	-1.063	1.4
IL-4	Leukocyte count (log)	-0.159	0.924	-0.172	0.864	H1N1	M	161.611	-1.971	1.653
IL-2	Leukocyte count (log)	1.068	0.644	1.658	0.103	LPS	M	151.463	-0.194	2.33
IL-2	Leukocyte count (log)	1.961	1.323	1.483	0.145	H1N1	M	198.154	-0.631	4.554
IL-1	Leukocyte count (log)	1.331	0.601	2.214	0.031	LPS	M	143.916	0.153	2.51
IL-1	Leukocyte count (log)	0.179	1.307	0.137	0.892	H1N1	M	196.972	-2.384	2.741
IL-10	Leukocyte count (log)	-0.811	0.631	-1.284	0.205	LPS	M	149.241	-2.048	0.426
IL-10	Leukocyte count (log)	-1.816	1.991	-0.912	0.367	H1N1	M	239.869	-5.718	2.087
IFN	Leukocyte count (log)	1.965	1.275	1.541	0.13	LPS	M	226.581	-0.534	4.463
IFN	Leukocyte count (log)	1.283	1.273	1.007	0.319	H1N1	M	194.292	-1.213	3.779

## Sheet: 8. Th_suites_parasites
T helper suite	Predictor.Variables	Estimate	Std. Error	t value	Pr(>|t|)	Sex	Media	Lower_CI	Upper_CI
Th1	Intercept	-1.612	1.417	-1.137	0.26	F	H1N1	-4.39	1.166
Th1	BMI	0.003	0.034	0.08	0.936	F	H1N1	-0.065	0.07
Th1	Age (continuous)	0.032	0.016	2.002	0.05	F	H1N1	0.001	0.063
Th1	Pregnant (Y/N)	-0.038	0.45	-0.085	0.933	F	H1N1	-0.919	0.843
Th1	A. lumbricoides	-0.479	0.283	-1.691	0.096	F	H1N1	-1.033	0.076
Th1	S. stercoralis	0.443	0.402	1.101	0.275	F	H1N1	-0.345	1.23
Th1	Hookworm sp.	0.108	0.356	0.302	0.764	F	H1N1	-0.591	0.806
Th2	Intercept	-0.238	0.939	-0.254	0.8	F	H1N1	-2.079	1.602
Th2	BMI	-0.021	0.023	-0.912	0.365	F	H1N1	-0.066	0.024
Th2	Age (continuous)	0.02	0.01	1.87	0.066	F	H1N1	-0.001	0.04
Th2	Pregnant (Y/N)	-0.387	0.298	-1.299	0.199	F	H1N1	-0.971	0.197
Th2	A. lumbricoides	-0.352	0.188	-1.875	0.065	F	H1N1	-0.719	0.016
Th2	S. stercoralis	0.244	0.266	0.916	0.363	F	H1N1	-0.278	0.766
Th2	Hookworm sp.	-0.18	0.236	-0.764	0.448	F	H1N1	-0.643	0.282
Th1	Intercept	-0.583	1.477	-0.395	0.694	F	LPS	-3.477	2.311
Th1	BMI	-0.023	0.036	-0.628	0.532	F	LPS	-0.093	0.048
Th1	Age (continuous)	0.022	0.017	1.323	0.191	F	LPS	-0.011	0.054
Th1	Pregnant (Y/N)	-0.041	0.429	-0.096	0.923	F	LPS	-0.883	0.8
Th1	A. lumbricoides	-0.609	0.296	-2.059	0.044	F	LPS	-1.189	-0.029
Th1	S. stercoralis	0.555	0.415	1.338	0.186	F	LPS	-0.258	1.368
Th1	Hookworm sp.	0.21	0.371	0.566	0.573	F	LPS	-0.517	0.938
Th2	Intercept	-1.53	1.303	-1.174	0.245	F	LPS	-4.084	1.023
Th2	BMI	0.015	0.032	0.486	0.629	F	LPS	-0.047	0.077
Th2	Age (continuous)	0.024	0.015	1.585	0.118	F	LPS	-0.006	0.053
Th2	Pregnant (Y/N)	-0.436	0.377	-1.155	0.252	F	LPS	-1.175	0.304
Th2	A. lumbricoides	-0.457	0.266	-1.716	0.091	F	LPS	-0.979	0.065
Th2	S. stercoralis	0.176	0.365	0.483	0.631	F	LPS	-0.539	0.891
Th2	Hookworm sp.	0.288	0.332	0.866	0.39	F	LPS	-0.363	0.939
Th1	Intercept	1.697	0.976	1.738	0.086	M	H1N1	-0.217	3.611
Th1	BMI	-0.087	0.034	-2.548	0.013	M	H1N1	-0.155	-0.02
Th1	Age (continuous)	0.013	0.008	1.518	0.133	M	H1N1	-0.004	0.029
Th1	A. lumbricoides	0.148	0.229	0.645	0.52	M	H1N1	-0.301	0.596
Th1	S. stercoralis	-0.073	0.253	-0.288	0.774	M	H1N1	-0.568	0.423
Th1	Hookworm sp.	-0.346	0.212	-1.635	0.106	M	H1N1	-0.761	0.069
Th2	Intercept	1.453	0.971	1.495	0.139	M	H1N1	-0.451	3.356
Th2	BMI	-0.091	0.034	-2.651	0.01	M	H1N1	-0.157	-0.024
Th2	Age (continuous)	0.013	0.008	1.539	0.127	M	H1N1	-0.003	0.029
Th2	A. lumbricoides	0.249	0.228	1.096	0.276	M	H1N1	-0.197	0.695
Th2	S. stercoralis	0.242	0.251	0.962	0.339	M	H1N1	-0.251	0.735
Th2	Hookworm sp.	-0.04	0.211	-0.189	0.85	M	H1N1	-0.453	0.373
Th1	Intercept	1.362	0.834	1.634	0.106	M	LPS	-0.272	2.996
Th1	BMI	-0.074	0.03	-2.443	0.017	M	LPS	-0.133	-0.015
Th1	Age (continuous)	0.011	0.007	1.503	0.136	M	LPS	-0.003	0.025
Th1	A. lumbricoides	-0.029	0.206	-0.14	0.889	M	LPS	-0.433	0.375
Th1	S. stercoralis	0.229	0.226	1.013	0.314	M	LPS	-0.214	0.672
Th1	Hookworm sp.	-0.288	0.186	-1.544	0.126	M	LPS	-0.653	0.077
Th2	Intercept	1.018	0.825	1.234	0.221	M	LPS	-0.599	2.634
Th2	BMI	-0.048	0.03	-1.611	0.111	M	LPS	-0.106	0.01
Th2	Age (continuous)	0.003	0.007	0.363	0.717	M	LPS	-0.011	0.017
Th2	A. lumbricoides	-0.164	0.205	-0.803	0.424	M	LPS	-0.566	0.237
Th2	S. stercoralis	-0.018	0.223	-0.081	0.936	M	LPS	-0.456	0.42
Th2	Hookworm sp.	-0.003	0.187	-0.014	0.989	M	LPS	-0.369	0.364

## Sheet: 9. Th_suites_eosinophils
T helper suite	Predictor.Variables	Estimate	Std. Error	t value	Pr(>|t|)	Sex	Media	Lower_CI	Upper_CI
Th1	Intercept	3.488	4.221	0.826	0.415	F	H1N1	-4.786	11.762
Th1	BMI	-0.105	0.036	-2.942	0.006	F	H1N1	-0.174	-0.035
Th1	Age (continuous)	-0.003	0.016	-0.18	0.858	F	H1N1	-0.035	0.029
Th1	log(eosinophils)	-1.064	0.329	-3.236	0.003	F	H1N1	-1.709	-0.42
Th1	Pregnant (Y/N)	-0.399	0.399	-1.001	0.325	F	H1N1	-1.181	0.382
Th1	log(leukocytes)	0.758	0.552	1.374	0.18	F	H1N1	-0.323	1.839
Th2	Intercept	1.648	3.507	0.47	0.642	F	H1N1	-5.227	8.522
Th2	BMI	-0.078	0.03	-2.64	0.013	F	H1N1	-0.136	-0.02
Th2	Age (continuous)	0.001	0.013	0.106	0.916	F	H1N1	-0.025	0.028
Th2	log(eosinophils)	-0.43	0.273	-1.572	0.127	F	H1N1	-0.965	0.106
Th2	Pregnant (Y/N)	-0.141	0.331	-0.426	0.673	F	H1N1	-0.791	0.508
Th2	log(leukocytes)	0.355	0.458	0.774	0.445	F	H1N1	-0.544	1.253
Th1	Intercept	-0.935	4.372	-0.214	0.832	F	LPS	-9.505	7.635
Th1	BMI	-0.119	0.037	-3.202	0.003	F	LPS	-0.192	-0.046
Th1	Age (continuous)	-0.008	0.017	-0.496	0.624	F	LPS	-0.041	0.025
Th1	log(eosinophils)	-1.446	0.344	-4.207	0	F	LPS	-2.119	-0.772
Th1	Pregnant (Y/N)	-0.456	0.368	-1.237	0.225	F	LPS	-1.178	0.266
Th1	log(leukocytes)	1.638	0.573	2.86	0.007	F	LPS	0.515	2.761
Th2	Intercept	4.747	8.298	0.572	0.572	F	LPS	-11.516	21.011
Th2	BMI	-0.074	0.068	-1.094	0.283	F	LPS	-0.206	0.059
Th2	Age (continuous)	-0.01	0.032	-0.3	0.766	F	LPS	-0.072	0.053
Th2	log(eosinophils)	-0.411	0.563	-0.731	0.47	F	LPS	-1.514	0.692
Th2	Pregnant (Y/N)	-0.225	0.596	-0.377	0.709	F	LPS	-1.393	0.943
Th2	log(leukocytes)	0.055	1.009	0.055	0.957	F	LPS	-1.922	2.032
Th1	Intercept	-3.584	4.232	-0.847	0.401	M	H1N1	-11.879	4.712
Th1	BMI	-0.118	0.04	-2.936	0.005	M	H1N1	-0.197	-0.039
Th1	Age (continuous)	0.015	0.009	1.622	0.111	M	H1N1	-0.003	0.034
Th1	log(eosinophils)	-0.644	0.324	-1.985	0.053	M	H1N1	-1.279	-0.008
Th1	log(leukocytes)	1.137	0.568	2.002	0.051	M	H1N1	0.024	2.25
Th2	Intercept	6.167	5.982	1.031	0.308	M	H1N1	-5.558	17.892
Th2	BMI	-0.126	0.053	-2.388	0.021	M	H1N1	-0.229	-0.023
Th2	Age (continuous)	0.018	0.013	1.408	0.166	M	H1N1	-0.007	0.044
Th2	log(eosinophils)	-0.303	0.486	-0.624	0.536	M	H1N1	-1.255	0.649
Th2	log(leukocytes)	-0.206	0.845	-0.244	0.809	M	H1N1	-1.861	1.45
Th1	Intercept	-3.584	4.232	-0.847	0.401	M	LPS	-11.879	4.712
Th1	BMI	-0.118	0.04	-2.936	0.005	M	LPS	-0.197	-0.039
Th1	Age (continuous)	0.015	0.009	1.622	0.111	M	LPS	-0.003	0.034
Th1	log(eosinophils)	-0.644	0.324	-1.985	0.053	M	LPS	-1.279	-0.008
Th1	log(leukocytes)	1.137	0.568	2.002	0.051	M	LPS	0.024	2.25
Th2	Intercept	5.205	4.2	1.239	0.221	M	LPS	-3.026	13.436
Th2	BMI	-0.131	0.04	-3.283	0.002	M	LPS	-0.21	-0.053
Th2	Age (continuous)	0.008	0.01	0.842	0.404	M	LPS	-0.011	0.027
Th2	log(eosinophils)	-0.218	0.327	-0.666	0.509	M	LPS	-0.858	0.423
Th2	log(leukocytes)	-0.113	0.576	-0.196	0.846	M	LPS	-1.241	1.015

## Sheet: 10. Alternative_Th_suites
Predictor.Variables	Estimate	Std. Error	t value	Pr(>|t|)	Sex	Media	type	Lower_CI	Upper_CI
Intercept	-0.935	4.372	-0.214	0.832	F	LPS	Pro-inflammatory	-9.505	7.635
BMI	-0.119	0.037	-3.202	0.003	F	LPS	Pro-inflammatory	-0.192	-0.046
Age (continuous)	-0.008	0.017	-0.496	0.624	F	LPS	Pro-inflammatory	-0.041	0.025
log(eosinophils)	-1.446	0.344	-4.207	0	F	LPS	Pro-inflammatory	-2.119	-0.772
Pregnant (Y/N)	-0.456	0.368	-1.237	0.225	F	LPS	Pro-inflammatory	-1.178	0.266
log(leukocytes)	1.638	0.573	2.86	0.007	F	LPS	Pro-inflammatory	0.515	2.761
Intercept	-3.584	4.232	-0.847	0.401	M	LPS	Pro-inflammatory	-11.879	4.712
BMI	-0.118	0.04	-2.936	0.005	M	LPS	Pro-inflammatory	-0.197	-0.039
Age (continuous)	0.015	0.009	1.622	0.111	M	LPS	Pro-inflammatory	-0.003	0.034
log(eosinophils)	-0.644	0.324	-1.985	0.053	M	LPS	Pro-inflammatory	-1.279	-0.008
log(leukocytes)	1.137	0.568	2.002	0.051	M	LPS	Pro-inflammatory	0.024	2.25
Intercept	1.115	3.919	0.284	0.778	F	H1N1	Pro-inflammatory	-6.566	8.796
BMI	-0.081	0.033	-2.449	0.02	F	H1N1	Pro-inflammatory	-0.145	-0.016
Age (continuous)	-0.004	0.015	-0.262	0.795	F	H1N1	Pro-inflammatory	-0.033	0.026
log(eosinophils)	-0.723	0.305	-2.368	0.025	F	H1N1	Pro-inflammatory	-1.322	-0.125
Pregnant (Y/N)	-0.838	0.37	-2.264	0.031	F	H1N1	Pro-inflammatory	-1.564	-0.113
log(leukocytes)	0.68	0.512	1.328	0.194	F	H1N1	Pro-inflammatory	-0.324	1.684
Intercept	-3.584	4.232	-0.847	0.401	M	H1N1	Pro-inflammatory	-11.879	4.712
BMI	-0.118	0.04	-2.936	0.005	M	H1N1	Pro-inflammatory	-0.197	-0.039
Age (continuous)	0.015	0.009	1.622	0.111	M	H1N1	Pro-inflammatory	-0.003	0.034
log(eosinophils)	-0.644	0.324	-1.985	0.053	M	H1N1	Pro-inflammatory	-1.279	-0.008
log(leukocytes)	1.137	0.568	2.002	0.051	M	H1N1	Pro-inflammatory	0.024	2.25
Intercept	4.747	8.298	0.572	0.572	F	LPS	Anti-inflammatory	-11.516	21.011
BMI	-0.074	0.068	-1.094	0.283	F	LPS	Anti-inflammatory	-0.206	0.059
Age (continuous)	-0.01	0.032	-0.3	0.766	F	LPS	Anti-inflammatory	-0.072	0.053
log(eosinophils)	-0.411	0.563	-0.731	0.47	F	LPS	Anti-inflammatory	-1.514	0.692
Pregnant (Y/N)	-0.225	0.596	-0.377	0.709	F	LPS	Anti-inflammatory	-1.393	0.943
log(leukocytes)	0.055	1.009	0.055	0.957	F	LPS	Anti-inflammatory	-1.922	2.032
Intercept	5.205	4.2	1.239	0.221	M	LPS	Anti-inflammatory	-3.026	13.436
BMI	-0.131	0.04	-3.283	0.002	M	LPS	Anti-inflammatory	-0.21	-0.053
Age (continuous)	0.008	0.01	0.842	0.404	M	LPS	Anti-inflammatory	-0.011	0.027
log(eosinophils)	-0.218	0.327	-0.666	0.509	M	LPS	Anti-inflammatory	-0.858	0.423
log(leukocytes)	-0.113	0.576	-0.196	0.846	M	LPS	Anti-inflammatory	-1.241	1.015
Intercept	1.916	3.846	0.498	0.622	F	H1N1	Anti-inflammatory	-5.622	9.453
BMI	-0.085	0.032	-2.612	0.014	F	H1N1	Anti-inflammatory	-0.148	-0.021
Age (continuous)	0.001	0.015	0.078	0.939	F	H1N1	Anti-inflammatory	-0.028	0.03
log(eosinophils)	-0.606	0.3	-2.021	0.052	F	H1N1	Anti-inflammatory	-1.193	-0.018
Pregnant (Y/N)	-0.358	0.363	-0.985	0.332	F	H1N1	Anti-inflammatory	-1.07	0.354
log(leukocytes)	0.488	0.503	0.97	0.34	F	H1N1	Anti-inflammatory	-0.497	1.473
Intercept	6.968	5.358	1.3	0.2	M	H1N1	Anti-inflammatory	-3.534	17.47
BMI	-0.125	0.047	-2.644	0.011	M	H1N1	Anti-inflammatory	-0.217	-0.032
Age (continuous)	0.017	0.012	1.434	0.158	M	H1N1	Anti-inflammatory	-0.006	0.039
log(eosinophils)	-0.349	0.435	-0.803	0.426	M	H1N1	Anti-inflammatory	-1.202	0.503
log(leukocytes)	-0.251	0.756	-0.331	0.742	M	H1N1	Anti-inflammatory	-1.733	1.232
